# Supplementary material for: Pan-cancer characterization of expression and clinical relevance of m6A-related tissue-elevated long non-coding RNAs
Source: Mol Cancer. 2021 Feb 8;20:31. doi: 10.1186/s12943-021-01324-8 (PMC7869475; doi:10.1186/s12943-021-01324-8)
Supplement: Supplementary file 1 — Additional file 1: Table S1. Number of TE lncRNAs, m6A-modified lncRNAs and the proportion of m6A-modified TE lncRNAs across tissues in four resources. [file 12943_2021_1324_MOESM1_ESM.xlsx]

## Sheet: GTEx
Tissues	#of TE lncRNAs	#of m6A lncRNAs	#of m6A TE lncRNAs	%of m6A TE lncRNAs
testis	5013	521	176	0.0351087
brain	525	1442	98	0.186667
spleen	352	957	43	0.122159
liver	266	600	10	0.037594
prostate	212	789	12	0.0566038
thyroid	198	820	9	0.0454545
small.intestine	188	557	13	0.0691489
skin	168	1104	19	0.113095
muscle	135	892	13	0.0962963
lung	130	806	7	0.0538462
adrenal.gland	117	821	11	0.0940171
heart	115	871	14	0.121739
bladder	110	1155	16	0.145455
colon	86	802	10	0.116279
blood.vessel	84	952	13	0.154762
stomach	61	747	3	0.0491803
adipose.tissue	58	908	10	0.172414
esophagus	58	821	10	0.172414

## Sheet: HBM2
Tissues	#of TE lncRNAs	#of m6A lncRNAs	#of m6A TE lncRNAs	%of m6A TE lncRNAs
testis	3750	580	130	0.0346667
brain	1095	1600	163	0.148858
adrenal.gland	764	918	31	0.0405759
thyroid	635	909	39	0.0614173
prostate	435	880	26	0.0597701
lung	398	893	36	0.0904523
heart	379	967	28	0.0738786
liver	339	667	16	0.0471976
colon	230	887	14	0.0608696
muscle	226	983	8	0.0353982
adipose.tissue	207	1025	13	0.0628019

## Sheet: HPA
Tissues	#of TE lncRNAs	#of m6A lncRNAs	#of m6A TE lncRNAs	%of m6A TE lncRNAs
testis	4680	580	164	0.0350427
brain	914	1600	164	0.179431
skin	549	1218	62	0.112933
prostate	432	880	22	0.0509259
thyroid	405	909	26	0.0641975
esophagus	344	905	35	0.101744
spleen	312	1061	25	0.0801282
adrenal.gland	308	918	20	0.0649351
bladder	299	1285	32	0.107023
liver	292	667	16	0.0547945
lung	283	893	25	0.0883392
adipose.tissue	273	1025	27	0.0989011
duodenum	249	679	14	0.0562249
appendix	248	869	17	0.0685484
heart	227	967	22	0.0969163
small.intestine	214	623	16	0.0747664
stomach	190	826	9	0.0473684
colon	173	887	8	0.0462428

## Sheet: FANTOM5
Tissues	#of TE lncRNAs	#of m6A lncRNAs	#of m6A TE lncRNAs	%of m6A TE lncRNAs
testis	2212	511	83	0.0375226
brain	1130	1319	217	0.192035
appendix	505	740	49	0.0970297
duodenum	471	591	32	0.0679406
adrenal.gland	457	759	38	0.083151
stomach	308	701	21	0.0681818
small.intestine	294	523	13	0.0442177
spleen	259	903	39	0.150579
thyroid	252	777	16	0.0634921
liver	220	587	10	0.0454545
skin	213	1013	25	0.117371
colon	181	767	12	0.0662983
adipose.tissue	119	840	14	0.117647
heart	109	831	5	0.0458716
lung	109	757	12	0.110092
esophagus	102	778	9	0.0882353
muscle	99	842	7	0.0707071
bladder	60	1074	4	0.0666667
blood.vessel	44	891	5	0.113636
prostate	44	749	1	0.0227273
