# Supplementary material for: Pan-cancer characterization of expression and clinical relevance of m6A-related tissue-elevated long non-coding RNAs
Source: Mol Cancer. 2021 Feb 8;20:31. doi: 10.1186/s12943-021-01324-8 (PMC7869475; doi:10.1186/s12943-021-01324-8)
Supplement: Supplementary file 3 — Additional file 3: Table S2. List of m6A-regulated TE lncRNAs across tissues and cancers. [file 12943_2021_1324_MOESM3_ESM.xlsx]

## Sheet: HBM2
Tissue	LncRNA IDs	LncRNA Symbols	Chr	Star	End	Strand	Biotype
adipose.tissue	ENSG00000232536	RP11-74C1.4	chr1	151540516	151561855	+	sense_intronic
adipose.tissue	ENSG00000238755	RP11-23D24.2	chr3	153384934	153980186	-	processed_transcript
adipose.tissue	ENSG00000254135	RP11-32D16.1	chr5	158485190	158534438	+	lincRNA
adipose.tissue	ENSG00000281769	LINC01230	chr9	1045625	1048641	+	lincRNA
adipose.tissue	ENSG00000234840	LINC01239	chr9	22646200	22824213	+	lincRNA
adipose.tissue	ENSG00000256220	CTD-2331C18.5	chr11	61227168	61248533	+	processed_transcript
adipose.tissue	ENSG00000254987	RP11-563P16.1	chr11	103675994	103895271	-	lincRNA
adipose.tissue	ENSG00000231829	RP11-310E22.5	chr10	95141925	95168425	-	lincRNA
adipose.tissue	ENSG00000256661	A2ML1-AS1	chr12	8776219	8830947	-	antisense
adipose.tissue	ENSG00000271963	CTD-2140B24.6	chr12	133115692	133122340	+	antisense
adipose.tissue	ENSG00000259616	RP11-507B12.2	chr15	61298791	61635449	-	lincRNA
adipose.tissue	ENSG00000189149	CRYM-AS1	chr16	21300849	21318591	+	lincRNA
adipose.tissue	ENSG00000251322	SHANK3	chr22	50674415	50733298	+	processed_transcript
adrenal.gland	ENSG00000224184	AC096559.1	chr2	11848622	12578348	+	lincRNA
adrenal.gland	ENSG00000257640	RP11-570L15.2	chr2	143295586	143572105	-	antisense
adrenal.gland	ENSG00000258268	RP11-570L15.1	chr2	143518867	143598002	-	antisense
adrenal.gland	ENSG00000231689	LINC01090	chr2	187712816	188384313	-	lincRNA
adrenal.gland	ENSG00000237473	RP11-324C10.1	chr3	173153737	173336965	+	lincRNA
adrenal.gland	ENSG00000249806	RP11-223C24.1	chr4	142566019	142660950	+	lincRNA
adrenal.gland	ENSG00000271781	CTD-2589H19.6	chr5	675826	676616	+	antisense
adrenal.gland	ENSG00000251538	RP11-166A12.1	chr5	122628952	122730685	-	lincRNA
adrenal.gland	ENSG00000271978	RP11-428J1.4	chr6	5031756	5054423	-	lincRNA
adrenal.gland	ENSG00000234185	RP5-1132H15.1	chr7	66119603	66165011	-	antisense
adrenal.gland	ENSG00000242258	LINC00996	chr7	150433654	150448140	+	lincRNA
adrenal.gland	ENSG00000253535	RP11-624C23.1	chr8	24295814	24912073	-	antisense
adrenal.gland	ENSG00000253608	RP11-770E5.1	chr8	48551567	48698510	+	antisense
adrenal.gland	ENSG00000253702	RP11-567J20.1	chr8	48597458	48621018	-	lincRNA
adrenal.gland	ENSG00000249086	AC051649.12	chr11	1864177	1866667	+	sense_overlapping
adrenal.gland	ENSG00000255733	IFNG-AS1	chr12	67989445	68234686	+	antisense
adrenal.gland	ENSG00000257642	RP11-474B16.1	chr12	105304867	105327017	-	antisense
adrenal.gland	ENSG00000273065	RP11-58E21.5	chr14	50039145	50089195	-	lincRNA
adrenal.gland	ENSG00000273307	RP11-58E21.7	chr14	50041643	50089175	-	lincRNA
adrenal.gland	ENSG00000258760	CTD-2509G16.5	chr14	65236480	65318790	-	lincRNA
adrenal.gland	ENSG00000258520	RP11-363J20.2	chr14	69239166	69260567	-	lincRNA
adrenal.gland	ENSG00000262482	LA16c-321D4.2	chr16	2939714	2954276	-	antisense
adrenal.gland	ENSG00000263033	RP11-396B14.2	chr16	11196177	11224969	+	lincRNA
adrenal.gland	ENSG00000198106	SNX29P2	chr16	29291220	29372110	+	lincRNA
adrenal.gland	ENSG00000260944	FOXC2-AS1	chr16	86565145	86567761	-	antisense
adrenal.gland	ENSG00000260671	RP11-278A23.2	chr16	87739771	87747706	-	sense_intronic
adrenal.gland	ENSG00000182376	RP5-1142A6.8	chr16	88742767	88745748	+	antisense
adrenal.gland	ENSG00000265625	RP11-68I3.11	chr17	29644796	29645847	-	sense_intronic
adrenal.gland	ENSG00000263787	RP11-456D7.1	chr17	48185938	48204529	+	antisense
adrenal.gland	ENSG00000264630	PRKCA-AS1	chr17	66398069	66416854	-	antisense
adrenal.gland	ENSG00000267737	AC061992.2	chr17	78315729	78347798	+	lincRNA
brain	ENSG00000224592	RP5-884C9.2	chr1	38047314	38119025	+	lincRNA
brain	ENSG00000232245	RP4-705F19.1	chr1	54416256	54420860	+	lincRNA
brain	ENSG00000236915	RP4-651E10.4	chr1	86571181	86693203	-	antisense
brain	ENSG00000228971	RP11-286B14.1	chr1	95510116	95782342	+	lincRNA
brain	ENSG00000225206	MIR137HG	chr1	97988000	98049863	-	lincRNA
brain	ENSG00000232825	RP5-896L10.1	chr1	99004276	99148852	+	antisense
brain	ENSG00000258673	LINC01397	chr1	110082688	110109719	+	antisense
brain	ENSG00000227082	CH17-437K3.1	chr1	121396754	121463129	+	lincRNA
brain	ENSG00000231429	RP11-343N15.2	chr1	121412719	121429274	+	lincRNA
brain	ENSG00000227733	RP4-565E6.1	chr1	148159213	148254985	-	lincRNA
brain	ENSG00000225279	RP11-536C5.2	chr1	160062488	160079821	+	antisense
brain	ENSG00000234233	KCNH1-IT1	chr1	211132588	211133374	-	sense_intronic
brain	ENSG00000226828	RP11-278H7.1	chr1	243917402	244047317	+	lincRNA
brain	ENSG00000237667	LINC01115	chr2	779840	868426	-	lincRNA
brain	ENSG00000237720	AC011995.1	chr2	2834264	2838391	-	lincRNA
brain	ENSG00000236760	AC019118.3	chr2	3131581	3145780	-	lincRNA
brain	ENSG00000235665	LINC00298	chr2	7922425	8278084	-	lincRNA
brain	ENSG00000240687	RP11-521D12.1	chr2	9638772	9649439	+	lincRNA
brain	ENSG00000230448	LINC00276	chr2	13710531	14400963	-	lincRNA
brain	ENSG00000236289	GACAT3	chr2	16050427	16085801	+	lincRNA
brain	ENSG00000230876	LINC00486	chr2	32825443	32926693	+	lincRNA
brain	ENSG00000274769	RP11-493E12.3	chr2	61115787	61164825	+	processed_transcript
brain	ENSG00000237880	AC096669.2	chr2	107385632	107542649	-	lincRNA
brain	ENSG00000228222	AC074363.1	chr2	167293171	167558333	+	lincRNA
brain	ENSG00000228016	RAPGEF4-AS1	chr2	172677141	172736206	-	antisense
brain	ENSG00000236501	AC079305.11	chr2	176990508	177164516	-	lincRNA
brain	ENSG00000231092	AC012513.6	chr2	216259595	216266130	+	antisense
brain	ENSG00000233143	DIRC3-AS1	chr2	217282739	217336120	+	lincRNA
brain	ENSG00000232520	AC012507.3	chr2	230886500	230897091	+	antisense
brain	ENSG00000261186	RP11-341N2.1	chr2	242087351	242088457	-	antisense
brain	ENSG00000224514	LINC00620	chr3	13650696	13746637	+	antisense
brain	ENSG00000228214	LINC00693	chr3	28574791	28758340	+	antisense
brain	ENSG00000281160	RP11-333B11.1	chr3	42264989	42266390	+	antisense
brain	ENSG00000242428	C3orf67-AS1	chr3	58824437	59019093	+	antisense
brain	ENSG00000240086	RP11-657O9.1	chr3	135356067	135439888	-	processed_transcript
brain	ENSG00000243069	ARHGEF26-AS1	chr3	154024401	154121332	-	processed_transcript
brain	ENSG00000244128	LINC01322	chr3	165206960	165655423	+	lincRNA
brain	ENSG00000242808	SOX2-OT	chr3	180989770	181836880	+	sense_overlapping
brain	ENSG00000242686	RP11-1191J2.2	chr4	652850	656213	-	antisense
brain	ENSG00000249896	RP11-586D19.1	chr4	6200733	6238317	+	lincRNA
brain	ENSG00000251410	AC007106.1	chr4	27967723	27985063	-	lincRNA
brain	ENSG00000260918	RP11-731J8.2	chr4	47431960	47438959	+	sense_overlapping
brain	ENSG00000236922	LINC01378	chr4	117406166	117691188	+	lincRNA
brain	ENSG00000248828	RP11-673E1.4	chr4	143953635	144126359	+	antisense
brain	ENSG00000249734	RP11-332J15.1	chr5	6795880	6826728	+	lincRNA
brain	ENSG00000250761	RP11-711G10.1	chr5	7707802	7749766	-	antisense
brain	ENSG00000250198	RP11-143A12.3	chr5	8839732	8881525	+	lincRNA
brain	ENSG00000215196	AC091878.1	chr5	17130028	17217047	-	antisense
brain	ENSG00000248455	RP11-321E2.3	chr5	17404019	17441694	+	lincRNA
brain	ENSG00000249937	RP11-454P21.1	chr5	17684584	17955857	+	lincRNA
brain	ENSG00000251518	CTD-2130F23.2	chr5	37948491	37951055	+	lincRNA
brain	ENSG00000178722	C5orf64	chr5	61637708	61751763	+	processed_transcript
brain	ENSG00000249335	CTC-340D7.1	chr5	68832585	68962158	-	lincRNA
brain	ENSG00000248673	LINC01331	chr5	74369376	74536976	-	lincRNA
brain	ENSG00000250258	CTC-431G16.2	chr5	79774348	79816190	-	antisense
brain	ENSG00000248708	CTD-2316B1.2	chr5	87713135	87733269	-	lincRNA
brain	ENSG00000248528	CTC-458G6.2	chr5	92907180	92939591	-	lincRNA
brain	ENSG00000229855	CTC-546K23.1	chr5	121199704	121357398	+	lincRNA
brain	ENSG00000251538	RP11-166A12.1	chr5	122628952	122730685	-	lincRNA
brain	ENSG00000253807	LINC01170	chr5	124059794	124405079	-	lincRNA
brain	ENSG00000280780	JAKMIP2-AS1	chr5	147559994	147662009	+	antisense
brain	ENSG00000253768	CTB-33O18.1	chr5	173562478	173573199	+	lincRNA
brain	ENSG00000216863	LY86-AS1	chr6	6346465	6622771	-	antisense
brain	ENSG00000231754	RP11-204E9.1	chr6	21522476	21523772	-	lincRNA
brain	ENSG00000260455	NBAT1	chr6	22134957	22147193	-	lincRNA
brain	ENSG00000226070	RP11-552E20.4	chr6	40358744	40369474	-	lincRNA
brain	ENSG00000260271	RP1-45N11.1	chr6	90345219	90362632	+	lincRNA
brain	ENSG00000233797	UFL1-AS1	chr6	96358374	96521669	-	antisense
brain	ENSG00000271860	RP11-436D23.1	chr6	97816709	98399872	+	lincRNA
brain	ENSG00000223537	RP5-919F19.5	chr6	109487906	109506800	+	antisense
brain	ENSG00000225752	RP1-45I4.2	chr6	143094034	143099645	-	antisense
brain	ENSG00000224116	INHBA-AS1	chr7	41693916	41779388	+	antisense
brain	ENSG00000235450	RP11-142A5.1	chr7	91380778	91556848	-	lincRNA
brain	ENSG00000271522	RP11-36B6.1	chr7	130790208	130791724	+	lincRNA
brain	ENSG00000230317	LINC01284	chrX	51095844	51171400	-	lincRNA
brain	ENSG00000280870	MIR325HG	chrX	76657798	77014532	-	lincRNA
brain	ENSG00000203930	LINC00632	chrX	140709767	140772679	+	lincRNA
brain	ENSG00000253642	RP11-317N12.1	chr8	33604856	34039008	+	lincRNA
brain	ENSG00000253554	RP11-32K4.1	chr8	63687179	64368558	-	antisense
brain	ENSG00000253553	RP11-586K2.1	chr8	88326836	88737134	+	antisense
brain	ENSG00000253877	LINC01608	chr8	110937690	111027433	-	lincRNA
brain	ENSG00000254361	RP11-238K6.2	chr8	137852327	137929044	+	lincRNA
brain	ENSG00000235448	LURAP1L-AS1	chr9	12700100	12814345	-	antisense
brain	ENSG00000261402	RP11-378I6.1	chr9	19926094	19929937	+	lincRNA
brain	ENSG00000261696	RP11-354P17.15	chr9	21394888	21396346	-	lincRNA
brain	ENSG00000281205	LINC00950	chr9	35858738	35865518	+	lincRNA
brain	ENSG00000224825	RORB-AS1	chr9	74485551	74499127	-	antisense
brain	ENSG00000237212	RP11-569G13.2	chr9	96095211	96101912	+	lincRNA
brain	ENSG00000233936	RP11-399H11.2	chr9	135245696	135252708	-	lincRNA
brain	ENSG00000233930	KRTAP5-AS1	chr11	1571353	1599184	+	antisense
brain	ENSG00000253973	RP11-467K18.2	chr11	9004162	9065154	+	antisense
brain	ENSG00000245573	BDNF-AS	chr11	27506838	27698174	+	antisense
brain	ENSG00000255496	RP11-587D21.4	chr11	27696312	27877648	-	sense_overlapping
brain	ENSG00000228061	Z83001.1	chr11	31637328	31767953	-	antisense
brain	ENSG00000254746	RP11-958J22.1	chr11	45489689	45542474	-	processed_transcript
brain	ENSG00000256824	RP11-21A7A.2	chr11	64035970	64103653	+	antisense
brain	ENSG00000255136	CTD-2562J17.4	chr11	75208054	75241173	-	lincRNA
brain	ENSG00000254561	RP11-196E1.3	chr11	119608423	119659284	+	antisense
brain	ENSG00000254854	CTD-2523D13.2	chr11	119729583	119739623	+	antisense
brain	ENSG00000229672	RP11-184A2.3	chr10	3751067	3763226	+	antisense
brain	ENSG00000238266	LINC00707	chr10	6779598	6842906	+	lincRNA
brain	ENSG00000280809	LINC00836	chr10	25651712	25732935	+	lincRNA
brain	ENSG00000224812	TMEM72-AS1	chr10	44811024	44959689	-	antisense
brain	ENSG00000230417	LINC00856	chr10	78238255	78675109	+	lincRNA
brain	ENSG00000232903	LINC01166	chr10	132943967	132965289	-	lincRNA
brain	ENSG00000256654	RP11-429A20.4	chr12	5023682	5025594	+	lincRNA
brain	ENSG00000247157	LINC01252	chr12	11548030	11590369	+	lincRNA
brain	ENSG00000255693	RP11-766N7.3	chr12	64883394	64977522	+	lincRNA
brain	ENSG00000257400	RP11-778J16.3	chr12	94491546	94496442	-	lincRNA
brain	ENSG00000257458	RP11-473C19.1	chr12	98931682	98976656	+	antisense
brain	ENSG00000249550	LINC01234	chr12	113679459	113773683	-	lincRNA
brain	ENSG00000214043	RP5-944M2.3	chr12	126442481	126472790	+	lincRNA
brain	ENSG00000256193	LINC00507	chr12	127915372	127951552	+	lincRNA
brain	ENSG00000256725	RP11-662M24.2	chr12	130628316	130716281	-	lincRNA
brain	ENSG00000235903	CPB2-AS1	chr13	46052806	46113332	+	antisense
brain	ENSG00000279325	RP11-24H2.3	chr13	53193667	53198540	+	lincRNA
brain	ENSG00000234377	RNF219-AS1	chr13	77919689	78617328	+	antisense
brain	ENSG00000228824	MIR4500HG	chr13	87427214	87671259	-	lincRNA
brain	ENSG00000233009	NALCN-AS1	chr13	100708325	101059286	+	antisense
brain	ENSG00000257126	FOXG1-AS1	chr14	28729083	28765277	-	antisense
brain	ENSG00000257272	RP11-317N8.3	chr14	35873857	35875303	+	lincRNA
brain	ENSG00000258342	RP11-116N8.1	chr14	35897982	36063743	+	sense_overlapping
brain	ENSG00000257826	RP11-116N8.4	chr14	36061026	36067190	-	lincRNA
brain	ENSG00000259070	LINC00639	chr14	38749339	38948273	-	lincRNA
brain	ENSG00000258553	RP11-16B13.1	chr14	59969116	60091783	-	antisense
brain	ENSG00000258903	RP11-355I22.2	chr14	62103378	62117175	-	lincRNA
brain	ENSG00000250366	TUNAR	chr14	95876392	95925571	+	lincRNA
brain	ENSG00000259223	RP11-82L7.4	chr15	60073554	60118320	-	lincRNA
brain	ENSG00000259964	THSD4-AS1	chr15	71147650	71189042	-	antisense
brain	ENSG00000259234	ANKRD34C-AS1	chr15	79191707	79283945	-	lincRNA
brain	ENSG00000259417	LINC01314	chr15	80195484	80252213	-	lincRNA
brain	ENSG00000278013	RP11-379H8.1	chr15	82540870	82562374	+	lincRNA
brain	ENSG00000260351	RP11-382A20.6	chr15	83022571	83090782	+	antisense
brain	ENSG00000262668	AJ003147.9	chr16	3188212	3224779	+	antisense
brain	ENSG00000267070	RP11-10K17.6	chr16	5098739	5142595	+	lincRNA
brain	ENSG00000279877	RP11-420N3.3	chr16	5239802	6776014	+	processed_transcript
brain	ENSG00000261329	CTD-2049O4.1	chr16	27678940	27718806	-	antisense
brain	ENSG00000260664	AC004158.3	chr16	72425948	72533892	+	lincRNA
brain	ENSG00000260922	RP11-538I12.3	chr16	77234877	77290934	+	antisense
brain	ENSG00000260788	RP11-298D21.1	chr16	83721119	83772936	-	antisense
brain	ENSG00000262670	RP11-64J4.2	chr17	3278775	3386339	-	sense_overlapping
brain	ENSG00000197322	C17orf102	chr17	34574123	34579369	-	lincRNA
brain	ENSG00000263715	RP11-105N13.4	chr17	45621908	45816543	+	processed_transcript
brain	ENSG00000264914	RP11-343K8.3	chr17	57912333	57922581	+	antisense
brain	ENSG00000264985	RP11-449L23.2	chr17	73513685	73518770	+	antisense
brain	ENSG00000265179	RP11-672L10.2	chr18	902766	906667	-	processed_transcript
brain	ENSG00000263724	DLGAP1-AS3	chr18	3878180	3897069	+	antisense
brain	ENSG00000261520	DLGAP1-AS5	chr18	4264602	4295405	+	antisense
brain	ENSG00000267028	TCF4-AS1	chr18	55452533	55482940	+	antisense
brain	ENSG00000279082	RP1-167O22.1	chr20	21569976	21619674	+	lincRNA
brain	ENSG00000250917	RP4-785G19.5	chr20	34234840	34281173	-	sense_overlapping
brain	ENSG00000226308	RP4-813D12.3	chr20	57266797	57282998	+	lincRNA
brain	ENSG00000282535	AC092192.1	chr19	176896	177913	+	lincRNA
brain	ENSG00000280486	LLNLR-307A6.1	chr19	1386804	1389651	-	antisense
brain	ENSG00000267260	CTD-2162K18.4	chr19	36773153	36777078	+	lincRNA
brain	ENSG00000267879	CTB-147C22.9	chr19	50968210	51012129	+	antisense
brain	ENSG00000237517	DGCR5	chr22	18970514	19031242	+	antisense
brain	ENSG00000273032	DGCR9	chr22	19017834	19020248	+	lincRNA
brain	ENSG00000232396	RP1-76B20.11	chr22	29705256	29719859	-	antisense
brain	ENSG00000239446	RP1-76B20.12	chr22	29711820	29719714	-	antisense
brain	ENSG00000224404	LL22NC03-13G6.2	chr22	34208141	34209262	-	lincRNA
brain	ENSG00000243902	ELFN2	chr22	37339583	37427445	-	sense_overlapping
brain	ENSG00000227757	AP000282.2	chr21	32913649	33071104	-	antisense
colon	ENSG00000272405	RP11-284F21.10	chr1	156641666	156644887	-	antisense
colon	ENSG00000227432	AC053503.11	chr2	219482073	219516877	-	antisense
colon	ENSG00000228221	LINC00578	chr3	177441921	177752305	+	lincRNA
colon	ENSG00000280241	RP11-290O12.2	chr4	154142122	154298819	+	antisense
colon	ENSG00000248174	RP11-148L24.1	chr4	174094660	174220398	-	lincRNA
colon	ENSG00000272463	RP11-532F6.3	chr6	708592	711405	-	lincRNA
colon	ENSG00000254987	RP11-563P16.1	chr11	103675994	103895271	-	lincRNA
colon	ENSG00000257582	LINC01475	chr10	99526350	99531177	-	lincRNA
colon	ENSG00000258274	RP11-887P2.5	chr12	93707791	93737823	-	antisense
colon	ENSG00000258537	FRMD6-AS2	chr14	51454512	51599952	-	lincRNA
colon	ENSG00000259200	RP11-718O11.1	chr15	45705078	45931069	+	lincRNA
colon	ENSG00000227036	LINC00511	chr17	72323123	72640472	-	lincRNA
colon	ENSG00000266554	LINC01443	chr18	14946267	14973770	+	lincRNA
colon	ENSG00000267968	AC011523.2	chr19	50830530	50851089	+	antisense
heart	ENSG00000225315	RP11-293P20.2	chr1	24040835	24086799	+	antisense
heart	ENSG00000230703	RP11-293P20.4	chr1	24066774	24083565	+	antisense
heart	ENSG00000231246	RP5-965F6.2	chr1	112177234	112360528	-	lincRNA
heart	ENSG00000227028	SLC8A1-AS1	chr2	39786453	40255209	+	antisense
heart	ENSG00000224342	AC007879.1	chr2	207173634	207222790	+	lincRNA
heart	ENSG00000227033	AC105461.1	chr2	231978488	232015720	-	antisense
heart	ENSG00000232002	AC093642.6	chr2	242047695	242084138	-	lincRNA
heart	ENSG00000250497	AC007126.1	chr4	13777377	13782157	-	lincRNA
heart	ENSG00000250392	RP11-700N1.1	chr4	119939540	119964293	+	lincRNA
heart	ENSG00000215246	RP11-43F13.3	chr5	987180	997308	-	antisense
heart	ENSG00000246316	RP11-492A10.1	chr5	114488997	114668410	-	antisense
heart	ENSG00000253807	LINC01170	chr5	124059794	124405079	-	lincRNA
heart	ENSG00000248125	CTB-73N10.1	chr5	145429868	145451099	+	lincRNA
heart	ENSG00000260604	RP1-140K8.5	chr6	3904920	3911979	-	lincRNA
heart	ENSG00000261189	RP3-512B11.3	chr6	7540451	7541338	-	antisense
heart	ENSG00000237742	RP11-624M8.1	chr6	125578558	125749190	-	antisense
heart	ENSG00000234352	AC009264.1	chr7	136685559	137182107	-	antisense
heart	ENSG00000253901	RP11-122C21.1	chr8	91542924	91907619	-	lincRNA
heart	ENSG00000270087	RP11-399K21.11	chr10	75279726	75401246	-	lincRNA
heart	ENSG00000256751	PLBD1-AS1	chr12	14567750	14619755	+	antisense
heart	ENSG00000276476	LINC00540	chr13	22040975	22276524	+	lincRNA
heart	ENSG00000260046	RP11-454K7.3	chr14	45369215	45370839	+	lincRNA
heart	ENSG00000258667	HIF1A-AS2	chr14	61715558	61751097	-	lincRNA
heart	ENSG00000258676	RP11-386M24.3	chr15	92580829	92600545	+	processed_transcript
heart	ENSG00000260186	RP11-481J2.2	chr16	58421326	58462470	+	lincRNA
heart	ENSG00000260658	RP11-368L12.1	chr16	63314264	63618046	-	lincRNA
heart	ENSG00000265257	RP11-21J18.1	chr18	9102736	9254346	+	processed_transcript
heart	ENSG00000267188	CTC-512J12.4	chr19	44392439	44448452	-	processed_transcript
liver	ENSG00000227589	RP5-1092A11.5	chr1	3658938	3668772	-	antisense
liver	ENSG00000226883	RP4-782L23.2	chr1	59754747	59789182	-	antisense
liver	ENSG00000224093	RP5-1033H22.2	chr1	93592199	93605573	+	antisense
liver	ENSG00000242797	GLYCTK-AS1	chr3	52288580	52299067	-	processed_transcript
liver	ENSG00000255723	RP11-529H2.2	chr4	87317170	87345210	-	processed_transcript
liver	ENSG00000250056	LINC01018	chr5	6582136	6588499	+	lincRNA
liver	ENSG00000249364	RP11-434D9.1	chr5	67379378	67805238	+	lincRNA
liver	ENSG00000232667	AC004862.6	chr7	80312574	80391474	-	antisense
liver	ENSG00000253944	RP11-156K13.1	chr8	17801345	17861069	+	antisense
liver	ENSG00000255114	RP11-110I1.6	chr11	119044188	119045493	+	antisense
liver	ENSG00000261058	RP11-252E2.2	chr16	75119558	75144200	+	lincRNA
liver	ENSG00000233852	AC005304.1	chr17	13932720	13940594	-	lincRNA
liver	ENSG00000261978	CTD-2529O21.2	chr17	80023894	80026107	+	antisense
liver	ENSG00000265943	RP11-739L10.1	chr18	22699481	22933764	-	antisense
liver	ENSG00000266850	RP11-370A5.1	chr18	22723491	22907721	-	antisense
liver	ENSG00000268895	A1BG-AS1	chr19	58347751	58355183	+	antisense
lung	ENSG00000238042	RP11-815M8.1	chr1	221880981	221978523	-	lincRNA
lung	ENSG00000228643	AC079779.4	chr2	286419	301515	+	processed_transcript
lung	ENSG00000205054	LINC01121	chr2	45164870	45323295	-	processed_transcript
lung	ENSG00000224063	AC007319.1	chr2	187003220	187554663	+	antisense
lung	ENSG00000253917	AC226119.5	chr4	3915183	3955419	-	processed_transcript
lung	ENSG00000253980	CTB-4E7.1	chr5	157199242	157224380	-	antisense
lung	ENSG00000227954	TARID	chr6	133502252	133892802	-	antisense
lung	ENSG00000243144	RP11-115N4.1	chr7	91311368	91515409	+	lincRNA
lung	ENSG00000253773	C8orf37-AS1	chr8	95204456	95810136	+	lincRNA
lung	ENSG00000231808	LINC01388	chr9	112713	113754	-	lincRNA
lung	ENSG00000272904	RP11-392E22.11	chr9	38542479	38568422	-	processed_transcript
lung	ENSG00000224038	RP11-347J14.8	chr9	39384506	39405305	-	lincRNA
lung	ENSG00000231140	RP11-347J14.7	chr9	39395737	39397406	-	lincRNA
lung	ENSG00000231901	RP11-281A20.1	chr9	117840322	117897256	-	lincRNA
lung	ENSG00000227958	RP11-399H11.3	chr9	135204722	135237597	-	lincRNA
lung	ENSG00000255125	RP11-685M7.5	chr11	10783313	10801625	+	antisense
lung	ENSG00000254975	RP11-672A2.3	chr11	76675079	76703195	+	lincRNA
lung	ENSG00000255274	TMPRSS4-AS1	chr11	118015772	118086793	-	antisense
lung	ENSG00000270087	RP11-399K21.11	chr10	75279726	75401246	-	lincRNA
lung	ENSG00000232903	LINC01166	chr10	132943967	132965289	-	lincRNA
lung	ENSG00000256234	RP11-283G6.4	chr12	26211164	26335856	-	antisense
lung	ENSG00000224347	SCEL-AS1	chr13	77599755	77606551	-	antisense
lung	ENSG00000259647	RP11-143J24.1	chr15	30005443	30045848	-	lincRNA
lung	ENSG00000273674	CTD-2378E12.1	chr15	50839875	50908599	-	lincRNA
lung	ENSG00000259264	RP11-60L3.1	chr15	74202705	74221557	+	antisense
lung	ENSG00000258551	RP11-661P17.1	chr15	91408708	91605211	+	lincRNA
lung	ENSG00000259925	CTA-363E6.2	chr16	19343647	19401693	-	lincRNA
lung	ENSG00000259992	RP11-77K12.8	chr16	75541399	75608445	-	processed_transcript
lung	ENSG00000265246	RP11-663N22.1	chr17	27237859	27241661	-	lincRNA
lung	ENSG00000261040	WFDC21P	chr17	60083566	60091885	-	processed_transcript
lung	ENSG00000263931	RP11-180P8.1	chr17	62935402	62966810	-	lincRNA
lung	ENSG00000266106	RP11-647F2.2	chr17	74307210	74309790	-	antisense
lung	ENSG00000266970	RP11-806H10.4	chr17	78360453	78373911	+	lincRNA
lung	ENSG00000267028	TCF4-AS1	chr18	55452533	55482940	+	antisense
lung	ENSG00000267107	PCAT19	chr19	41454169	41500649	-	lincRNA
lung	ENSG00000234630	LL22NC03-2H8.4	chr22	22293733	22294794	+	lincRNA
muscle	ENSG00000266993	RP4-657D16.3	chr1	51793934	51799154	+	antisense
muscle	ENSG00000243944	RP11-167H9.4	chr3	150039214	150213726	+	antisense
muscle	ENSG00000247925	RP3-510L9.1	chr6	11173452	11259099	+	antisense
muscle	ENSG00000256226	RP11-582E3.2	chr12	27105151	27161393	-	lincRNA
muscle	ENSG00000259805	RP11-382A20.5	chr15	82925884	83103443	+	antisense
muscle	ENSG00000259986	RP11-382A20.4	chr15	83179182	83439445	+	antisense
muscle	ENSG00000259475	RP11-654A16.3	chr15	98954149	99105824	-	antisense
muscle	ENSG00000267291	CTB-186G2.1	chr19	38596346	38601694	+	antisense
prostate	ENSG00000235885	AC023115.2	chr2	67086446	67311439	+	lincRNA
prostate	ENSG00000231689	LINC01090	chr2	187712816	188384313	-	lincRNA
prostate	ENSG00000232485	AC098820.3	chr2	216479030	216498761	-	processed_transcript
prostate	ENSG00000242317	RP11-875H7.5	chr3	55493830	55505261	-	lincRNA
prostate	ENSG00000237978	KCNMB2-AS1	chr3	178526505	178860405	-	antisense
prostate	ENSG00000251321	PCAT4	chr4	79827471	79877770	+	lincRNA
prostate	ENSG00000250103	RP11-380D23.2	chr4	110595513	110615458	-	lincRNA
prostate	ENSG00000251314	CTD-2337A12.1	chr5	95962001	96631085	+	antisense
prostate	ENSG00000269936	RP11-394O4.5	chr5	149430286	149432834	+	lincRNA
prostate	ENSG00000268592	RAET1E-AS1	chr6	149863494	149919507	+	antisense
prostate	ENSG00000236318	AC019117.1	chr7	17374867	17466664	+	lincRNA
prostate	ENSG00000273433	RP1-170O19.22	chr7	27128969	27152561	-	processed_transcript
prostate	ENSG00000272801	RP1-170O19.23	chr7	27147366	27152598	-	processed_transcript
prostate	ENSG00000256220	CTD-2331C18.5	chr11	61227168	61248533	+	processed_transcript
prostate	ENSG00000254510	RP11-867G23.10	chr11	66409158	66417137	+	processed_transcript
prostate	ENSG00000258234	RP11-370I10.2	chr12	48231098	48284210	-	lincRNA
prostate	ENSG00000256248	RP11-123O10.4	chr12	66891876	67069162	-	lincRNA
prostate	ENSG00000258537	FRMD6-AS2	chr14	51454512	51599952	-	lincRNA
prostate	ENSG00000259200	RP11-718O11.1	chr15	45705078	45931069	+	lincRNA
prostate	ENSG00000245750	DRAIC	chr15	69463026	69571440	+	lincRNA
prostate	ENSG00000259430	CERS3-AS1	chr15	100372939	100437914	+	antisense
prostate	ENSG00000259925	CTA-363E6.2	chr16	19343647	19401693	-	lincRNA
prostate	ENSG00000268754	RP11-514D23.2	chr16	86225580	86275745	-	lincRNA
prostate	ENSG00000234477	AC004231.2	chr17	40921430	40975926	+	antisense
prostate	ENSG00000263715	RP11-105N13.4	chr17	45621908	45816543	+	processed_transcript
prostate	ENSG00000236532	AL035610.2	chr21	28116094	28228667	-	lincRNA
testis	ENSG00000230615	RP5-1198O20.4	chr1	44030443	44115913	+	lincRNA
testis	ENSG00000228237	EFCAB14-AS1	chr1	46674036	46692098	+	antisense
testis	ENSG00000234810	RP11-466L17.1	chr1	55581037	55735002	+	lincRNA
testis	ENSG00000224609	HSD52	chr1	59131936	59208121	-	processed_transcript
testis	ENSG00000229294	RP5-1044H5.1	chr1	65279456	65306521	-	antisense
testis	ENSG00000235202	LINC01525	chr1	117295520	117321336	+	lincRNA
testis	ENSG00000231966	RP11-12M5.4	chr1	179829609	179836124	-	lincRNA
testis	ENSG00000163009	C2orf48	chr2	10141382	10211725	+	lincRNA
testis	ENSG00000234378	AC098828.2	chr2	20063856	20106829	-	lincRNA
testis	ENSG00000203386	LINC01317	chr2	33706886	34297753	+	lincRNA
testis	ENSG00000230773	AC079807.4	chr2	47941696	48240983	-	lincRNA
testis	ENSG00000204929	AC074391.1	chr2	65436711	66084639	+	lincRNA
testis	ENSG00000236107	AC010127.3	chr2	165957399	166301784	+	antisense
testis	ENSG00000231898	AC012594.1	chr2	170332085	170408564	-	antisense
testis	ENSG00000230552	AC092162.1	chr2	176724268	176819310	-	lincRNA
testis	ENSG00000230408	AC007163.6	chr2	200780495	200812170	-	antisense
testis	ENSG00000224342	AC007879.1	chr2	207173634	207222790	+	lincRNA
testis	ENSG00000223725	AC007879.5	chr2	207239864	207529795	-	antisense
testis	ENSG00000235770	LINC00607	chr2	215611563	215843722	-	lincRNA
testis	ENSG00000224514	LINC00620	chr3	13650696	13746637	+	antisense
testis	ENSG00000240405	LINC01212	chr3	69999577	70015318	+	lincRNA
testis	ENSG00000243550	LINC01214	chr3	150265412	150287373	-	lincRNA
testis	ENSG00000244040	IL12A-AS1	chr3	159913400	160225299	-	antisense
testis	ENSG00000237473	RP11-324C10.1	chr3	173153737	173336965	+	lincRNA
testis	ENSG00000223358	EHHADH-AS1	chr3	185162871	185191955	+	antisense
testis	ENSG00000253917	AC226119.5	chr4	3915183	3955419	-	processed_transcript
testis	ENSG00000246095	LINC01096	chr4	13546075	13547801	-	lincRNA
testis	ENSG00000250930	LNX1-AS1	chr4	53496400	53549578	+	antisense
testis	ENSG00000245322	RP11-15B17.1	chr4	99950006	100195099	+	antisense
testis	ENSG00000249618	RP11-422J15.1	chr4	129771659	129955368	+	lincRNA
testis	ENSG00000196951	SCOC-AS1	chr4	140283724	140373381	-	antisense
testis	ENSG00000234828	RP11-526A4.1	chr4	149352017	149896233	-	lincRNA
testis	ENSG00000251165	F11-AS1	chr4	186286094	186500997	-	antisense
testis	ENSG00000250590	RP11-565A3.2	chr4	187532878	187672641	-	lincRNA
testis	ENSG00000251027	CTC-254B4.1	chr5	106815197	107011014	-	lincRNA
testis	ENSG00000251187	CTC-459M5.2	chr5	112192020	112210139	+	antisense
testis	ENSG00000280029	CH17-140K24.2	chr5	141136683	141245380	-	antisense
testis	ENSG00000248125	CTB-73N10.1	chr5	145429868	145451099	+	lincRNA
testis	ENSG00000253647	CTD-2270F17.1	chr5	170389493	170422844	+	antisense
testis	ENSG00000176515	RP5-856G1.2	chr6	1079929	1104946	+	lincRNA
testis	ENSG00000238158	RP11-420L9.4	chr6	3831933	3855737	+	sense_overlapping
testis	ENSG00000228290	RP11-132M7.3	chr6	84687712	84709578	+	antisense
testis	ENSG00000231971	RP11-557H15.3	chr6	134428240	134520585	-	lincRNA
testis	ENSG00000225752	RP1-45I4.2	chr6	143094034	143099645	-	antisense
testis	ENSG00000227681	RP11-307P5.1	chr6	147660703	147953937	+	lincRNA
testis	ENSG00000223701	RAET1E-AS1	chr6	149884431	149919508	+	antisense
testis	ENSG00000234519	RP3-495K2.1	chr6	169067818	169069424	+	lincRNA
testis	ENSG00000223561	AC003090.1	chr7	25593351	25750994	-	lincRNA
testis	ENSG00000229301	RP5-905H7.8	chr7	63354457	63359306	+	lincRNA
testis	ENSG00000188693	CYP51A1-AS1	chr7	92134604	92180725	+	antisense
testis	ENSG00000238202	AC002465.2	chr7	117300861	117322236	+	antisense
testis	ENSG00000241449	RP11-545G3.1	chr7	150040521	150076655	+	lincRNA
testis	ENSG00000253608	RP11-770E5.1	chr8	48551567	48698510	+	antisense
testis	ENSG00000254180	AB015752.3	chr8	90534611	90620070	-	lincRNA
testis	ENSG00000253799	LINC01030	chr8	90592804	90606065	-	lincRNA
testis	ENSG00000228189	RP13-60M5.2	chr9	88627189	88652160	-	lincRNA
testis	ENSG00000229613	LINC01501	chr9	90463524	90582744	-	lincRNA
testis	ENSG00000237461	RP11-554F20.1	chr9	99585786	99819889	-	lincRNA
testis	ENSG00000255125	RP11-685M7.5	chr11	10783313	10801625	+	antisense
testis	ENSG00000254409	RP11-613D13.4	chr11	43921059	44001157	+	sense_overlapping
testis	ENSG00000181995	LINC00301	chr11	60615736	60687149	+	lincRNA
testis	ENSG00000245832	RP11-179A16.1	chr11	81879851	82718082	-	lincRNA
testis	ENSG00000254733	RP11-317J19.1	chr11	86431590	86622867	+	antisense
testis	ENSG00000250519	RP11-680H20.2	chr11	94238150	94279206	+	lincRNA
testis	ENSG00000254833	RP11-50B3.2	chr11	126160714	126176035	+	lincRNA
testis	ENSG00000175773	RP11-121M22.1	chr11	130314993	130403657	+	lincRNA
testis	ENSG00000255258	RP11-448P19.1	chr11	133783671	133810376	-	lincRNA
testis	ENSG00000224265	RP11-168L22.2	chr10	43323665	43327932	+	lincRNA
testis	ENSG00000223910	ZNF32-AS3	chr10	43628817	43674703	+	antisense
testis	ENSG00000241577	RP11-523O18.7	chr10	48883955	48935213	-	sense_overlapping
testis	ENSG00000235931	LINC01553	chr10	59955430	59960913	-	lincRNA
testis	ENSG00000233643	RP11-491H19.1	chr10	61781745	61821246	-	lincRNA
testis	ENSG00000228566	RP11-170M17.1	chr10	63664664	63990568	+	lincRNA
testis	ENSG00000234149	RP11-77G23.2	chr10	75003055	75025174	-	antisense
testis	ENSG00000236467	KCNMA1-AS1	chr10	76888044	76980624	+	antisense
testis	ENSG00000230417	LINC00856	chr10	78238255	78675109	+	lincRNA
testis	ENSG00000269920	RP11-690P14.4	chr10	95974029	96032675	+	lincRNA
testis	ENSG00000255572	RP11-273B20.3	chr12	7166674	7189069	-	antisense
testis	ENSG00000247498	RP11-392P7.6	chr12	12927726	12984645	+	antisense
testis	ENSG00000257510	RP11-609L23.1	chr12	42615503	42646498	-	lincRNA
testis	ENSG00000257771	RP11-70F11.8	chr12	49911953	49930320	+	lincRNA
testis	ENSG00000258084	RP11-754N21.1	chr12	78352519	78483019	+	lincRNA
testis	ENSG00000249550	LINC01234	chr12	113679459	113773683	-	lincRNA
testis	ENSG00000237001	WASF3-AS1	chr13	26606544	26641364	-	antisense
testis	ENSG00000223732	RP11-321C24.1	chr13	44982077	45083125	-	lincRNA
testis	ENSG00000271564	RP13-444H2.1	chr13	52334295	52341896	+	lincRNA
testis	ENSG00000243319	FGF14-IT1	chr13	102292327	102394519	-	sense_intronic
testis	ENSG00000229373	LINC00452	chr13	113888306	113923512	+	lincRNA
testis	ENSG00000237356	AL163953.3	chr14	53169054	53687258	+	processed_transcript
testis	ENSG00000258703	RP11-1085N6.4	chr14	56759379	56765757	+	lincRNA
testis	ENSG00000258583	LINC01500	chr14	58828234	59017328	+	lincRNA
testis	ENSG00000258820	RP11-293M10.2	chr14	75259411	75271950	+	antisense
testis	ENSG00000258766	DIO2-AS1	chr14	80211419	80455469	+	antisense
testis	ENSG00000259647	RP11-143J24.1	chr15	30005443	30045848	-	lincRNA
testis	ENSG00000246740	PLA2G4E-AS1	chr15	41972763	41999094	+	antisense
testis	ENSG00000259471	LINC01169	chr15	66582190	66685794	+	lincRNA
testis	ENSG00000260288	RP11-24M17.4	chr15	75737820	75763321	+	processed_transcript
testis	ENSG00000261043	RP11-24M17.6	chr15	75759501	75762405	-	lincRNA
testis	ENSG00000259594	CTD-2034I4.2	chr15	81554003	81696780	+	lincRNA
testis	ENSG00000260125	AGBL1-AS1	chr15	86295649	86317173	-	antisense
testis	ENSG00000277654	RP11-255M2.3	chr15	94841059	95169864	+	lincRNA
testis	ENSG00000261430	LA16c-390E6.3	chr16	1467673	1472684	-	sense_intronic
testis	ENSG00000263212	LA16c-306E5.3	chr16	3458071	3515564	+	processed_transcript
testis	ENSG00000266994	RP11-127I20.7	chr16	4730115	4752565	-	processed_transcript
testis	ENSG00000263307	RP11-166B2.8	chr16	11851649	11895611	+	antisense
testis	ENSG00000205015	RP11-46C24.3	chr16	89166383	89169147	+	lincRNA
testis	ENSG00000265749	RP11-849F2.5	chr17	8365563	8381328	+	antisense
testis	ENSG00000235530	AC087294.2	chr17	21214331	21230035	+	antisense
testis	ENSG00000260019	RP11-218F4.1	chr17	27929548	27974223	-	lincRNA
testis	ENSG00000265125	RP11-31I22.3	chr17	33565764	33624122	+	antisense
testis	ENSG00000270240	AC015849.2	chr17	35868967	35885863	+	antisense
testis	ENSG00000270977	AC015849.16	chr17	35893707	35911023	-	lincRNA
testis	ENSG00000236383	LINC00854	chr17	43216941	43305976	-	processed_transcript
testis	ENSG00000266357	RP11-101O21.1	chr17	74043452	74154212	-	lincRNA
testis	ENSG00000266106	RP11-647F2.2	chr17	74307210	74309790	-	antisense
testis	ENSG00000266850	RP11-370A5.1	chr18	22723491	22907721	-	antisense
testis	ENSG00000263765	RP11-746B8.1	chr18	32833454	32938316	+	antisense
testis	ENSG00000267337	LINC01478	chr18	44323436	44531697	-	lincRNA
testis	ENSG00000267057	RP11-456O19.2	chr18	56042135	56096319	+	lincRNA
testis	ENSG00000230492	RP4-753D10.5	chr20	23010209	23030785	-	antisense
testis	ENSG00000274469	RP11-425M5.8	chr20	37571103	37583935	+	lincRNA
testis	ENSG00000237423	LINC01522	chr20	47980488	47988744	-	lincRNA
testis	ENSG00000268673	LLNLR-249E10.1	chr19	15760375	15770828	+	lincRNA
testis	ENSG00000269416	LINC01224	chr19	23399233	23416075	-	lincRNA
testis	ENSG00000269289	CTB-92J24.3	chr19	23919081	23957930	-	antisense
testis	ENSG00000205786	LINC01531	chr19	35399511	35419385	+	lincRNA
testis	ENSG00000268460	DKFZp434J0226	chr19	46203426	46214837	+	processed_transcript
testis	ENSG00000268686	AC010524.2	chr19	49368705	49388081	-	antisense
testis	ENSG00000276095	AC008103.3	chr22	18873543	18894407	-	lincRNA
testis	ENSG00000215498	FAM230B	chr22	21167758	21302681	+	processed_transcript
thyroid	ENSG00000238290	RP11-431K24.1	chr1	8026738	8122702	+	lincRNA
thyroid	ENSG00000237975	FLG-AS1	chr1	152168125	152445456	+	antisense
thyroid	ENSG00000205054	LINC01121	chr2	45164870	45323295	-	processed_transcript
thyroid	ENSG00000239498	AC114765.1	chr2	220105656	220450778	+	lincRNA
thyroid	ENSG00000227479	AC124861.1	chr2	240227560	240256035	-	lincRNA
thyroid	ENSG00000216921	AC131097.4	chr2	241893985	241902551	-	lincRNA
thyroid	ENSG00000227588	CNTN4-AS2	chr3	2110409	2144241	-	lincRNA
thyroid	ENSG00000230970	HHATL-AS1	chr3	42702653	42706776	+	antisense
thyroid	ENSG00000243089	RP11-779P15.2	chr3	99507187	99527113	-	lincRNA
thyroid	ENSG00000249352	RP11-141O11.2	chr5	68970692	69030165	-	lincRNA
thyroid	ENSG00000250258	CTC-431G16.2	chr5	79774348	79816190	-	antisense
thyroid	ENSG00000251076	RP11-526F3.1	chr5	112228283	112257309	+	antisense
thyroid	ENSG00000270604	HCG17	chr6	30234039	30326134	-	lincRNA
thyroid	ENSG00000234432	RP11-1275H24.1	chr7	5426277	5428927	-	lincRNA
thyroid	ENSG00000248738	RP11-87E22.2	chr8	22877972	22888022	+	antisense
thyroid	ENSG00000233936	RP11-399H11.2	chr9	135245696	135252708	-	lincRNA
thyroid	ENSG00000255026	RP11-326C3.2	chr11	287305	288987	+	antisense
thyroid	ENSG00000255250	CTD-2005H7.2	chr11	86727355	86765265	+	lincRNA
thyroid	ENSG00000258234	RP11-370I10.2	chr12	48231098	48284210	-	lincRNA
thyroid	ENSG00000258077	RP11-114H23.1	chr12	75563202	75984015	-	lincRNA
thyroid	ENSG00000259104	PTCSC3	chr14	36136108	36176468	-	lincRNA
thyroid	ENSG00000224078	SNHG14	chr15	24978583	25419462	+	processed_transcript
thyroid	ENSG00000259336	RP11-323I15.5	chr15	35099022	35169698	-	lincRNA
thyroid	ENSG00000260954	LA16c-425C2.1	chr16	1579242	1580308	-	sense_intronic
thyroid	ENSG00000260989	LA16c-395F10.2	chr16	1580527	1610328	+	antisense
thyroid	ENSG00000272736	RP11-799N11.1	chr17	10383132	10537862	+	antisense
thyroid	ENSG00000272975	MYHAS	chr17	10383144	10623886	+	antisense
thyroid	ENSG00000214970	CTC-297N7.7	chr17	10579040	10623036	+	antisense
thyroid	ENSG00000265246	RP11-663N22.1	chr17	27237859	27241661	-	lincRNA
thyroid	ENSG00000265257	RP11-21J18.1	chr18	9102736	9254346	+	processed_transcript
thyroid	ENSG00000267327	CTD-2008L17.1	chr18	55893038	56023522	+	lincRNA
thyroid	ENSG00000206129	CTD-2008L17.2	chr18	56003613	56191262	-	lincRNA
thyroid	ENSG00000226308	RP4-813D12.3	chr20	57266797	57282998	+	lincRNA
thyroid	ENSG00000174407	MIR1-1HG	chr20	62550453	62570764	+	antisense
thyroid	ENSG00000267268	AC007204.2	chr19	19900968	19963464	+	lincRNA
thyroid	ENSG00000267188	CTC-512J12.4	chr19	44392439	44448452	-	processed_transcript
thyroid	ENSG00000235295	FLJ41941	chr22	18029385	18037968	+	lincRNA
thyroid	ENSG00000236532	AL035610.2	chr21	28116094	28228667	-	lincRNA
thyroid	ENSG00000272657	AP000320.7	chr21	34073592	34360033	+	processed_transcript

## Sheet: HPA
Tissue	LncRNA IDs	LncRNA Symbols	Chr	Star	End	Strand	Biotype
adipose.tissue	ENSG00000228971	RP11-286B14.1	chr1	95510116	95782342	+	lincRNA
adipose.tissue	ENSG00000241720	RP4-735C1.4	chr1	109725820	109775252	+	antisense
adipose.tissue	ENSG00000231246	RP5-965F6.2	chr1	112177234	112360528	-	lincRNA
adipose.tissue	ENSG00000231429	RP11-343N15.2	chr1	121412719	121429274	+	lincRNA
adipose.tissue	ENSG00000228016	RAPGEF4-AS1	chr2	172677141	172736206	-	antisense
adipose.tissue	ENSG00000246022	ALDH1L1-AS2	chr3	126180065	126210169	+	antisense
adipose.tissue	ENSG00000280241	RP11-290O12.2	chr4	154142122	154298819	+	antisense
adipose.tissue	ENSG00000251257	CTD-2263F21.1	chr5	38460925	38468339	-	antisense
adipose.tissue	ENSG00000250240	CTD-2154I11.2	chr5	95701249	95732295	-	antisense
adipose.tissue	ENSG00000254135	RP11-32D16.1	chr5	158485190	158534438	+	lincRNA
adipose.tissue	ENSG00000231776	LINC01611	chr6	84421028	84556152	-	lincRNA
adipose.tissue	ENSG00000268592	RAET1E-AS1	chr6	149863494	149919507	+	antisense
adipose.tissue	ENSG00000272801	RP1-170O19.23	chr7	27147366	27152598	-	processed_transcript
adipose.tissue	ENSG00000183154	RP11-863K10.7	chr8	37734761	37737426	-	antisense
adipose.tissue	ENSG00000281769	LINC01230	chr9	1045625	1048641	+	lincRNA
adipose.tissue	ENSG00000234840	LINC01239	chr9	22646200	22824213	+	lincRNA
adipose.tissue	ENSG00000235387	LINC00961	chr9	35909483	35911686	+	lincRNA
adipose.tissue	ENSG00000255243	CTD-2507G9.1	chr11	26189123	26208347	+	lincRNA
adipose.tissue	ENSG00000254933	RP11-619A14.2	chr11	76190725	76195071	+	antisense
adipose.tissue	ENSG00000237001	WASF3-AS1	chr13	26606544	26641364	-	antisense
adipose.tissue	ENSG00000275149	RP11-427J23.1	chr13	40079106	40273509	-	lincRNA
adipose.tissue	ENSG00000258694	RP11-1033H12.1	chr14	52111122	52129625	-	lincRNA
adipose.tissue	ENSG00000262136	CTD-2033A16.3	chr16	69727013	69742563	+	antisense
adipose.tissue	ENSG00000197291	RAMP2-AS1	chr17	42753914	42761257	-	lincRNA
adipose.tissue	ENSG00000243961	RP5-839B4.8	chr20	9986088	10007116	+	lincRNA
adipose.tissue	ENSG00000233574	CTA-929C8.5	chr22	27276240	27286349	+	lincRNA
adipose.tissue	ENSG00000251322	SHANK3	chr22	50674415	50733298	+	processed_transcript
adrenal.gland	ENSG00000226526	RP1-37C10.3	chr1	16978926	17005091	+	antisense
adrenal.gland	ENSG00000230615	RP5-1198O20.4	chr1	44030443	44115913	+	lincRNA
adrenal.gland	ENSG00000225667	LINC00505	chr1	46455823	46482475	+	lincRNA
adrenal.gland	ENSG00000228643	AC079779.4	chr2	286419	301515	+	processed_transcript
adrenal.gland	ENSG00000237667	LINC01115	chr2	779840	868426	-	lincRNA
adrenal.gland	ENSG00000235885	AC023115.2	chr2	67086446	67311439	+	lincRNA
adrenal.gland	ENSG00000227432	AC053503.11	chr2	219482073	219516877	-	antisense
adrenal.gland	ENSG00000232023	AC009410.1	chr2	228483261	228611395	-	lincRNA
adrenal.gland	ENSG00000239268	RP11-384F7.2	chr3	117672154	117997592	-	lincRNA
adrenal.gland	ENSG00000214145	LINC00887	chr3	194296465	194312803	-	lincRNA
adrenal.gland	ENSG00000249335	CTC-340D7.1	chr5	68832585	68962158	-	lincRNA
adrenal.gland	ENSG00000249086	AC051649.12	chr11	1864177	1866667	+	sense_overlapping
adrenal.gland	ENSG00000256824	RP11-21A7A.2	chr11	64035970	64103653	+	antisense
adrenal.gland	ENSG00000254987	RP11-563P16.1	chr11	103675994	103895271	-	lincRNA
adrenal.gland	ENSG00000236744	RP11-168O22.1	chr10	55247755	55597233	-	sense_intronic
adrenal.gland	ENSG00000270087	RP11-399K21.11	chr10	75279726	75401246	-	lincRNA
adrenal.gland	ENSG00000227136	LINC00595	chr10	78267328	78330595	+	lincRNA
adrenal.gland	ENSG00000258694	RP11-1033H12.1	chr14	52111122	52129625	-	lincRNA
adrenal.gland	ENSG00000259053	RP11-33N16.3	chr14	89412312	89954659	-	processed_transcript
adrenal.gland	ENSG00000214548	MEG3	chr14	100779410	100861031	+	lincRNA
appendix	ENSG00000236911	RP11-78B10.2	chr1	207551925	207606555	-	antisense
appendix	ENSG00000231826	AC016735.2	chr2	43027853	43039547	-	lincRNA
appendix	ENSG00000241163	LINC00877	chr3	72035300	72279503	-	lincRNA
appendix	ENSG00000253980	CTB-4E7.1	chr5	157199242	157224380	-	antisense
appendix	ENSG00000226851	AC004112.4	chr7	112328189	112409623	-	antisense
appendix	ENSG00000253535	RP11-624C23.1	chr8	24295814	24912073	-	antisense
appendix	ENSG00000255197	RP11-750H9.5	chr11	47383148	47409190	-	antisense
appendix	ENSG00000254420	RP11-452H21.1	chr11	78324758	78444049	+	antisense
appendix	ENSG00000258344	RP11-968A15.8	chr12	54276631	54345083	+	sense_overlapping
appendix	ENSG00000273065	RP11-58E21.5	chr14	50039145	50089195	-	lincRNA
appendix	ENSG00000273307	RP11-58E21.7	chr14	50041643	50089175	-	lincRNA
appendix	ENSG00000258760	CTD-2509G16.5	chr14	65236480	65318790	-	lincRNA
appendix	ENSG00000258602	RP11-7F17.7	chr14	76959638	76965802	+	lincRNA
appendix	ENSG00000259182	RP11-424I19.2	chr15	101168530	101170821	+	lincRNA
appendix	ENSG00000261430	LA16c-390E6.3	chr16	1467673	1472684	-	sense_intronic
appendix	ENSG00000267737	AC061992.2	chr17	78315729	78347798	+	lincRNA
appendix	ENSG00000262662	CTD-2561B21.3	chr17	80960766	80961713	-	antisense
bladder	ENSG00000224093	RP5-1033H22.2	chr1	93592199	93605573	+	antisense
bladder	ENSG00000233920	RP5-1061H20.5	chr1	229223461	229227562	-	antisense
bladder	ENSG00000231826	AC016735.2	chr2	43027853	43039547	-	lincRNA
bladder	ENSG00000236501	AC079305.11	chr2	176990508	177164516	-	lincRNA
bladder	ENSG00000223727	AC026188.1	chr3	3250687	3627296	-	lincRNA
bladder	ENSG00000242317	RP11-875H7.5	chr3	55493830	55505261	-	lincRNA
bladder	ENSG00000241163	LINC00877	chr3	72035300	72279503	-	lincRNA
bladder	ENSG00000237978	KCNMB2-AS1	chr3	178526505	178860405	-	antisense
bladder	ENSG00000249988	RP11-669M16.1	chr4	14164455	14242813	+	lincRNA
bladder	ENSG00000251598	RP11-789C2.1	chr4	132004810	132124031	-	lincRNA
bladder	ENSG00000248693	CTD-2023M8.1	chr5	18704433	18746173	-	lincRNA
bladder	ENSG00000248202	RP11-455B3.1	chr5	97881420	97922695	+	lincRNA
bladder	ENSG00000236318	AC019117.1	chr7	17374867	17466664	+	lincRNA
bladder	ENSG00000236039	AC019117.2	chr7	17434477	17460672	-	lincRNA
bladder	ENSG00000226598	AC017060.1	chr7	17463445	17558909	-	lincRNA
bladder	ENSG00000226965	AC003088.1	chr7	110432239	110534754	-	lincRNA
bladder	ENSG00000249859	PVT1	chr8	127794533	128101253	+	lincRNA
bladder	ENSG00000253593	RP11-157E21.1	chr8	133886496	133902407	+	lincRNA
bladder	ENSG00000171889	MIR31HG	chr9	21455642	21559669	-	sense_overlapping
bladder	ENSG00000269946	RP11-2B6.3	chr9	94166289	94200627	+	lincRNA
bladder	ENSG00000231901	RP11-281A20.1	chr9	117840322	117897256	-	lincRNA
bladder	ENSG00000254951	RP11-494M8.4	chr11	7754393	7905955	-	sense_overlapping
bladder	ENSG00000251381	LINC00958	chr11	12962510	12989548	-	lincRNA
bladder	ENSG00000224265	RP11-168L22.2	chr10	43323665	43327932	+	lincRNA
bladder	ENSG00000228651	RP11-556E13.1	chr10	52556702	52755409	-	antisense
bladder	ENSG00000257221	RP11-689B22.2	chr12	108628687	108641318	+	antisense
bladder	ENSG00000233009	NALCN-AS1	chr13	100708325	101059286	+	antisense
bladder	ENSG00000258760	CTD-2509G16.5	chr14	65236480	65318790	-	lincRNA
bladder	ENSG00000259293	RP11-355N15.1	chr15	58434890	58498735	-	antisense
bladder	ENSG00000268754	RP11-514D23.2	chr16	86225580	86275745	-	lincRNA
bladder	ENSG00000268388	FENDRR	chr16	86474529	86509099	-	lincRNA
bladder	ENSG00000266111	RP11-296K13.4	chr17	29352069	29404105	+	lincRNA
brain	ENSG00000229044	RP11-266K22.2	chr1	31333067	31346799	-	antisense
brain	ENSG00000233728	RP11-109P14.9	chr1	37799720	37800879	-	antisense
brain	ENSG00000228971	RP11-286B14.1	chr1	95510116	95782342	+	lincRNA
brain	ENSG00000225206	MIR137HG	chr1	97988000	98049863	-	lincRNA
brain	ENSG00000232825	RP5-896L10.1	chr1	99004276	99148852	+	antisense
brain	ENSG00000258673	LINC01397	chr1	110082688	110109719	+	antisense
brain	ENSG00000227082	CH17-437K3.1	chr1	121396754	121463129	+	lincRNA
brain	ENSG00000231429	RP11-343N15.2	chr1	121412719	121429274	+	lincRNA
brain	ENSG00000224481	RP11-495P10.3	chr1	148328999	148344636	+	lincRNA
brain	ENSG00000231064	RP11-263K19.4	chr1	155195004	155205495	+	antisense
brain	ENSG00000234233	KCNH1-IT1	chr1	211132588	211133374	-	sense_intronic
brain	ENSG00000228067	RP11-61J19.3	chr1	212545694	212556065	+	lincRNA
brain	ENSG00000228208	C1orf143	chr1	218510096	218525978	+	lincRNA
brain	ENSG00000226828	RP11-278H7.1	chr1	243917402	244047317	+	lincRNA
brain	ENSG00000234929	AC018685.1	chr2	2641989	2656630	-	lincRNA
brain	ENSG00000237720	AC011995.1	chr2	2834264	2838391	-	lincRNA
brain	ENSG00000236760	AC019118.3	chr2	3131581	3145780	-	lincRNA
brain	ENSG00000235665	LINC00298	chr2	7922425	8278084	-	lincRNA
brain	ENSG00000240687	RP11-521D12.1	chr2	9638772	9649439	+	lincRNA
brain	ENSG00000236289	GACAT3	chr2	16050427	16085801	+	lincRNA
brain	ENSG00000226994	AC012593.1	chr2	34799850	35185689	+	lincRNA
brain	ENSG00000237880	AC096669.2	chr2	107385632	107542649	-	lincRNA
brain	ENSG00000228222	AC074363.1	chr2	167293171	167558333	+	lincRNA
brain	ENSG00000228016	RAPGEF4-AS1	chr2	172677141	172736206	-	antisense
brain	ENSG00000236501	AC079305.11	chr2	176990508	177164516	-	lincRNA
brain	ENSG00000227432	AC053503.11	chr2	219482073	219516877	-	antisense
brain	ENSG00000236451	AC067956.1	chr2	220450679	220704566	+	lincRNA
brain	ENSG00000232520	AC012507.3	chr2	230886500	230897091	+	antisense
brain	ENSG00000227110	LMCD1-AS1	chr3	7952805	8611924	-	antisense
brain	ENSG00000224514	LINC00620	chr3	13650696	13746637	+	antisense
brain	ENSG00000228214	LINC00693	chr3	28574791	28758340	+	antisense
brain	ENSG00000281160	RP11-333B11.1	chr3	42264989	42266390	+	antisense
brain	ENSG00000230970	HHATL-AS1	chr3	42702653	42706776	+	antisense
brain	ENSG00000242428	C3orf67-AS1	chr3	58824437	59019093	+	antisense
brain	ENSG00000244342	LINC00698	chr3	62950430	63125062	+	lincRNA
brain	ENSG00000251448	RP11-71E19.2	chr3	126288867	126294024	-	lincRNA
brain	ENSG00000243069	ARHGEF26-AS1	chr3	154024401	154121332	-	processed_transcript
brain	ENSG00000244128	LINC01322	chr3	165206960	165655423	+	lincRNA
brain	ENSG00000242808	SOX2-OT	chr3	180989770	181836880	+	sense_overlapping
brain	ENSG00000242686	RP11-1191J2.2	chr4	652850	656213	-	antisense
brain	ENSG00000249896	RP11-586D19.1	chr4	6200733	6238317	+	lincRNA
brain	ENSG00000248698	LINC01085	chr4	14111968	14140052	+	lincRNA
brain	ENSG00000250723	RP11-79E3.2	chr4	33850591	33979936	+	lincRNA
brain	ENSG00000260918	RP11-731J8.2	chr4	47431960	47438959	+	sense_overlapping
brain	ENSG00000245067	IGFBP7-AS1	chr4	57109762	57205510	+	antisense
brain	ENSG00000249307	LINC01088	chr4	78971748	79308798	+	antisense
brain	ENSG00000250584	LINC01511	chr5	1363582	1380067	-	lincRNA
brain	ENSG00000249734	RP11-332J15.1	chr5	6795880	6826728	+	lincRNA
brain	ENSG00000250974	RP11-122F24.1	chr5	6933670	7190812	+	lincRNA
brain	ENSG00000250761	RP11-711G10.1	chr5	7707802	7749766	-	antisense
brain	ENSG00000250198	RP11-143A12.3	chr5	8839732	8881525	+	lincRNA
brain	ENSG00000215196	AC091878.1	chr5	17130028	17217047	-	antisense
brain	ENSG00000248455	RP11-321E2.3	chr5	17404019	17441694	+	lincRNA
brain	ENSG00000249937	RP11-454P21.1	chr5	17684584	17955857	+	lincRNA
brain	ENSG00000251518	CTD-2130F23.2	chr5	37948491	37951055	+	lincRNA
brain	ENSG00000178722	C5orf64	chr5	61637708	61751763	+	processed_transcript
brain	ENSG00000249335	CTC-340D7.1	chr5	68832585	68962158	-	lincRNA
brain	ENSG00000248673	LINC01331	chr5	74369376	74536976	-	lincRNA
brain	ENSG00000251450	RASGRF2-AS1	chr5	80947697	80960907	-	antisense
brain	ENSG00000248708	CTD-2316B1.2	chr5	87713135	87733269	-	lincRNA
brain	ENSG00000248528	CTC-458G6.2	chr5	92907180	92939591	-	lincRNA
brain	ENSG00000229855	CTC-546K23.1	chr5	121199704	121357398	+	lincRNA
brain	ENSG00000253807	LINC01170	chr5	124059794	124405079	-	lincRNA
brain	ENSG00000253768	CTB-33O18.1	chr5	173562478	173573199	+	lincRNA
brain	ENSG00000230269	RP1-40E16.9	chr6	3182744	3195756	-	lincRNA
brain	ENSG00000228793	RP1-223B1.1	chr6	3594247	3624747	-	lincRNA
brain	ENSG00000216863	LY86-AS1	chr6	6346465	6622771	-	antisense
brain	ENSG00000235051	RP11-637O19.2	chr6	10881780	10884349	+	antisense
brain	ENSG00000231754	RP11-204E9.1	chr6	21522476	21523772	-	lincRNA
brain	ENSG00000260455	NBAT1	chr6	22134957	22147193	-	lincRNA
brain	ENSG00000271860	RP11-436D23.1	chr6	97816709	98399872	+	lincRNA
brain	ENSG00000223537	RP5-919F19.5	chr6	109487906	109506800	+	antisense
brain	ENSG00000278254	RP4-668E10.4	chr7	9082557	9189857	-	lincRNA
brain	ENSG00000229618	AC011288.2	chr7	13101391	13704149	+	lincRNA
brain	ENSG00000224116	INHBA-AS1	chr7	41693916	41779388	+	antisense
brain	ENSG00000233067	PTCHD1-AS	chrX	22259797	23293146	-	lincRNA
brain	ENSG00000230317	LINC01284	chrX	51095844	51171400	-	lincRNA
brain	ENSG00000280870	MIR325HG	chrX	76657798	77014532	-	lincRNA
brain	ENSG00000225689	RP1-30E17.2	chrX	128323620	128600468	-	lincRNA
brain	ENSG00000203930	LINC00632	chrX	140709767	140772679	+	lincRNA
brain	ENSG00000248738	RP11-87E22.2	chr8	22877972	22888022	+	antisense
brain	ENSG00000253554	RP11-32K4.1	chr8	63687179	64368558	-	antisense
brain	ENSG00000253379	RP11-1102P16.1	chr8	71403440	71592025	-	lincRNA
brain	ENSG00000253503	RP11-653B10.1	chr8	82514568	82677153	-	lincRNA
brain	ENSG00000253553	RP11-586K2.1	chr8	88326836	88737134	+	antisense
brain	ENSG00000253877	LINC01608	chr8	110937690	111027433	-	lincRNA
brain	ENSG00000254361	RP11-238K6.2	chr8	137852327	137929044	+	lincRNA
brain	ENSG00000225706	PTPRD-AS1	chr9	8858130	8862255	+	lincRNA
brain	ENSG00000235448	LURAP1L-AS1	chr9	12700100	12814345	-	antisense
brain	ENSG00000225472	RP11-120J1.1	chr9	14317085	14357908	+	antisense
brain	ENSG00000261402	RP11-378I6.1	chr9	19926094	19929937	+	lincRNA
brain	ENSG00000261696	RP11-354P17.15	chr9	21394888	21396346	-	lincRNA
brain	ENSG00000281205	LINC00950	chr9	35858738	35865518	+	lincRNA
brain	ENSG00000224825	RORB-AS1	chr9	74485551	74499127	-	antisense
brain	ENSG00000228623	ZNF883	chr9	112997120	113050043	-	lincRNA
brain	ENSG00000233930	KRTAP5-AS1	chr11	1571353	1599184	+	antisense
brain	ENSG00000253973	RP11-467K18.2	chr11	9004162	9065154	+	antisense
brain	ENSG00000228061	Z83001.1	chr11	31637328	31767953	-	antisense
brain	ENSG00000254746	RP11-958J22.1	chr11	45489689	45542474	-	processed_transcript
brain	ENSG00000256824	RP11-21A7A.2	chr11	64035970	64103653	+	antisense
brain	ENSG00000255136	CTD-2562J17.4	chr11	75208054	75241173	-	lincRNA
brain	ENSG00000254561	RP11-196E1.3	chr11	119608423	119659284	+	antisense
brain	ENSG00000280809	LINC00836	chr10	25651712	25732935	+	lincRNA
brain	ENSG00000224812	TMEM72-AS1	chr10	44811024	44959689	-	antisense
brain	ENSG00000230417	LINC00856	chr10	78238255	78675109	+	lincRNA
brain	ENSG00000227165	WDR11-AS1	chr10	120761812	120851345	-	antisense
brain	ENSG00000255693	RP11-766N7.3	chr12	64883394	64977522	+	lincRNA
brain	ENSG00000257545	RP11-144F15.1	chr12	106495958	106774918	-	antisense
brain	ENSG00000249550	LINC01234	chr12	113679459	113773683	-	lincRNA
brain	ENSG00000256193	LINC00507	chr12	127915372	127951552	+	lincRNA
brain	ENSG00000256725	RP11-662M24.2	chr12	130628316	130716281	-	lincRNA
brain	ENSG00000235903	CPB2-AS1	chr13	46052806	46113332	+	antisense
brain	ENSG00000279325	RP11-24H2.3	chr13	53193667	53198540	+	lincRNA
brain	ENSG00000277448	RP11-538C21.2	chr13	58165827	58209483	+	lincRNA
brain	ENSG00000234377	RNF219-AS1	chr13	77919689	78617328	+	antisense
brain	ENSG00000228824	MIR4500HG	chr13	87427214	87671259	-	lincRNA
brain	ENSG00000275830	RP11-403A3.3	chr13	109988097	110057331	-	lincRNA
brain	ENSG00000257126	FOXG1-AS1	chr14	28729083	28765277	-	antisense
brain	ENSG00000257272	RP11-317N8.3	chr14	35873857	35875303	+	lincRNA
brain	ENSG00000258342	RP11-116N8.1	chr14	35897982	36063743	+	sense_overlapping
brain	ENSG00000257826	RP11-116N8.4	chr14	36061026	36067190	-	lincRNA
brain	ENSG00000259070	LINC00639	chr14	38749339	38948273	-	lincRNA
brain	ENSG00000258903	RP11-355I22.2	chr14	62103378	62117175	-	lincRNA
brain	ENSG00000258520	RP11-363J20.2	chr14	69239166	69260567	-	lincRNA
brain	ENSG00000250366	TUNAR	chr14	95876392	95925571	+	lincRNA
brain	ENSG00000206187	RP11-1084I9.1	chr15	25902360	26053120	+	lincRNA
brain	ENSG00000259255	RP11-627D16.1	chr15	46693288	46804844	+	lincRNA
brain	ENSG00000259223	RP11-82L7.4	chr15	60073554	60118320	-	lincRNA
brain	ENSG00000259964	THSD4-AS1	chr15	71147650	71189042	-	antisense
brain	ENSG00000259234	ANKRD34C-AS1	chr15	79191707	79283945	-	lincRNA
brain	ENSG00000259543	CTD-2034I4.1	chr15	81427448	81755217	+	lincRNA
brain	ENSG00000257060	RP11-266O8.1	chr15	93312557	93569483	+	lincRNA
brain	ENSG00000259199	CTD-2544M6.1	chr15	98046667	98293177	-	lincRNA
brain	ENSG00000259475	RP11-654A16.3	chr15	98954149	99105824	-	antisense
brain	ENSG00000279877	RP11-420N3.3	chr16	5239802	6776014	+	processed_transcript
brain	ENSG00000261329	CTD-2049O4.1	chr16	27678940	27718806	-	antisense
brain	ENSG00000260664	AC004158.3	chr16	72425948	72533892	+	lincRNA
brain	ENSG00000260788	RP11-298D21.1	chr16	83721119	83772936	-	antisense
brain	ENSG00000182376	RP5-1142A6.8	chr16	88742767	88745748	+	antisense
brain	ENSG00000266677	RP11-258F1.1	chr17	18172625	18184753	-	antisense
brain	ENSG00000272780	RP11-822E23.8	chr17	21532477	21574517	-	processed_transcript
brain	ENSG00000197322	C17orf102	chr17	34574123	34579369	-	lincRNA
brain	ENSG00000263715	RP11-105N13.4	chr17	45621908	45816543	+	processed_transcript
brain	ENSG00000263931	RP11-180P8.1	chr17	62935402	62966810	-	lincRNA
brain	ENSG00000264985	RP11-449L23.2	chr17	73513685	73518770	+	antisense
brain	ENSG00000265780	RP11-449L23.3	chr17	73519846	73521407	+	antisense
brain	ENSG00000264449	RP11-945C19.4	chr18	5887487	5909122	+	antisense
brain	ENSG00000267761	CTD-2130O13.1	chr18	47285725	47594550	+	lincRNA
brain	ENSG00000264693	RP11-63N3.1	chr18	77622552	77624515	+	lincRNA
brain	ENSG00000234646	RP4-753D10.3	chr20	23031542	23039236	+	sense_overlapping
brain	ENSG00000244558	KCNK15-AS1	chr20	44694892	44746021	-	antisense
brain	ENSG00000280486	LLNLR-307A6.1	chr19	1386804	1389651	-	antisense
brain	ENSG00000267723	CTD-2189E23.1	chr19	14254189	14293205	-	lincRNA
brain	ENSG00000227392	HPN-AS1	chr19	35059059	35106304	-	antisense
brain	ENSG00000267260	CTD-2162K18.4	chr19	36773153	36777078	+	lincRNA
brain	ENSG00000267353	CTD-2162K18.3	chr19	36773712	36775908	-	lincRNA
brain	ENSG00000267188	CTC-512J12.4	chr19	44392439	44448452	-	processed_transcript
brain	ENSG00000267879	CTB-147C22.9	chr19	50968210	51012129	+	antisense
brain	ENSG00000237517	DGCR5	chr22	18970514	19031242	+	antisense
brain	ENSG00000273032	DGCR9	chr22	19017834	19020248	+	lincRNA
brain	ENSG00000239446	RP1-76B20.12	chr22	29711820	29719714	-	antisense
brain	ENSG00000224404	LL22NC03-13G6.2	chr22	34208141	34209262	-	lincRNA
brain	ENSG00000243902	ELFN2	chr22	37339583	37427445	-	sense_overlapping
brain	ENSG00000227757	AP000282.2	chr21	32913649	33071104	-	antisense
colon	ENSG00000235288	RP11-70C1.3	chr3	42785087	42852428	-	antisense
colon	ENSG00000188242	PP7080	chr5	466124	473098	-	antisense
colon	ENSG00000249395	CASC9	chr8	75223404	75324741	-	lincRNA
colon	ENSG00000229312	RP11-470P21.2	chr9	69472466	69494513	+	antisense
colon	ENSG00000254645	RP11-396O20.2	chr11	15701963	15758898	-	lincRNA
colon	ENSG00000259342	RP11-519G16.5	chr15	45430652	45441808	-	antisense
colon	ENSG00000269416	LINC01224	chr19	23399233	23416075	-	lincRNA
colon	ENSG00000267968	AC011523.2	chr19	50830530	50851089	+	antisense
duodenum	ENSG00000231966	RP11-12M5.4	chr1	179829609	179836124	-	lincRNA
duodenum	ENSG00000282304	RP11-1223D19.3	chr2	110245591	110285856	+	processed_transcript
duodenum	ENSG00000242797	GLYCTK-AS1	chr3	52288580	52299067	-	processed_transcript
duodenum	ENSG00000216560	LINC00955	chr4	3576869	3590711	+	processed_transcript
duodenum	ENSG00000229862	RP11-505P4.7	chr6	73523618	73570596	+	antisense
duodenum	ENSG00000253796	RP11-1084E5.1	chr8	108895029	109063417	-	antisense
duodenum	ENSG00000255367	RP13-726E6.2	chr11	3481520	3581211	-	lincRNA
duodenum	ENSG00000257582	LINC01475	chr10	99526350	99531177	-	lincRNA
duodenum	ENSG00000258216	RP11-654D12.2	chr12	89882665	89989289	+	lincRNA
duodenum	ENSG00000261617	RP11-243A14.1	chr16	9355588	9408093	+	lincRNA
duodenum	ENSG00000267098	RP11-325K19.1	chr18	60630167	60902726	-	lincRNA
duodenum	ENSG00000269416	LINC01224	chr19	23399233	23416075	-	lincRNA
duodenum	ENSG00000268756	AC104534.2	chr19	38820166	38823223	+	antisense
duodenum	ENSG00000225330	AF064860.5	chr21	39630271	39726085	+	sense_overlapping
esophagus	ENSG00000236915	RP4-651E10.4	chr1	86571181	86693203	-	antisense
esophagus	ENSG00000227028	SLC8A1-AS1	chr2	39786453	40255209	+	antisense
esophagus	ENSG00000282304	RP11-1223D19.3	chr2	110245591	110285856	+	processed_transcript
esophagus	ENSG00000197585	AC107218.3	chr2	214250040	214684246	-	antisense
esophagus	ENSG00000235337	AC114765.2	chr2	220127546	220212491	+	lincRNA
esophagus	ENSG00000240405	LINC01212	chr3	69999577	70015318	+	lincRNA
esophagus	ENSG00000243550	LINC01214	chr3	150265412	150287373	-	lincRNA
esophagus	ENSG00000244040	IL12A-AS1	chr3	159913400	160225299	-	antisense
esophagus	ENSG00000244128	LINC01322	chr3	165206960	165655423	+	lincRNA
esophagus	ENSG00000228221	LINC00578	chr3	177441921	177752305	+	lincRNA
esophagus	ENSG00000250158	RP11-254I22.2	chr5	96247776	96278751	+	lincRNA
esophagus	ENSG00000248202	RP11-455B3.1	chr5	97881420	97922695	+	lincRNA
esophagus	ENSG00000250958	LINC00492	chr5	102581368	102617589	+	lincRNA
esophagus	ENSG00000224186	C5orf66	chr5	135033280	135358219	+	antisense
esophagus	ENSG00000230825	AC005532.5	chr7	7255154	7277779	+	processed_transcript
esophagus	ENSG00000273299	CTB-13L3.1	chr7	90403434	90513391	+	processed_transcript
esophagus	ENSG00000251381	LINC00958	chr11	12962510	12989548	-	lincRNA
esophagus	ENSG00000227136	LINC00595	chr10	78267328	78330595	+	lincRNA
esophagus	ENSG00000258137	RP11-753H16.3	chr12	54353661	54497688	+	antisense
esophagus	ENSG00000258086	RP11-753H16.5	chr12	54353792	54466985	+	antisense
esophagus	ENSG00000256248	RP11-123O10.4	chr12	66891876	67069162	-	lincRNA
esophagus	ENSG00000258077	RP11-114H23.1	chr12	75563202	75984015	-	lincRNA
esophagus	ENSG00000185847	LINC01405	chr12	110936585	110958208	+	lincRNA
esophagus	ENSG00000223732	RP11-321C24.1	chr13	44982077	45083125	-	lincRNA
esophagus	ENSG00000245466	CTD-2540L5.6	chr14	70608798	70641298	-	lincRNA
esophagus	ENSG00000259430	CERS3-AS1	chr15	100372939	100437914	+	antisense
esophagus	ENSG00000260402	RP11-56L13.1	chr16	32262827	32265514	-	lincRNA
esophagus	ENSG00000261507	RP11-1437A8.6	chr16	33206431	33330342	-	lincRNA
esophagus	ENSG00000272975	MYHAS	chr17	10383144	10623886	+	antisense
esophagus	ENSG00000261040	WFDC21P	chr17	60083566	60091885	-	processed_transcript
esophagus	ENSG00000266729	DSG1-AS1	chr18	31343368	31426988	-	antisense
esophagus	ENSG00000267098	RP11-325K19.1	chr18	60630167	60902726	-	lincRNA
esophagus	ENSG00000233895	RP1-122P22.2	chr20	19757708	19809675	+	lincRNA
esophagus	ENSG00000174407	MIR1-1HG	chr20	62550453	62570764	+	antisense
esophagus	ENSG00000235295	FLJ41941	chr22	18029385	18037968	+	lincRNA
heart	ENSG00000230703	RP11-293P20.4	chr1	24066774	24083565	+	antisense
heart	ENSG00000230876	LINC00486	chr2	32825443	32926693	+	lincRNA
heart	ENSG00000232002	AC093642.6	chr2	242047695	242084138	-	lincRNA
heart	ENSG00000236869	RP11-944L7.4	chr3	44557357	44685653	-	antisense
heart	ENSG00000242759	LINC00882	chr3	106836811	107240641	-	lincRNA
heart	ENSG00000250497	AC007126.1	chr4	13777377	13782157	-	lincRNA
heart	ENSG00000250103	RP11-380D23.2	chr4	110595513	110615458	-	lincRNA
heart	ENSG00000250392	RP11-700N1.1	chr4	119939540	119964293	+	lincRNA
heart	ENSG00000215246	RP11-43F13.3	chr5	987180	997308	-	antisense
heart	ENSG00000253807	LINC01170	chr5	124059794	124405079	-	lincRNA
heart	ENSG00000260604	RP1-140K8.5	chr6	3904920	3911979	-	lincRNA
heart	ENSG00000261189	RP3-512B11.3	chr6	7540451	7541338	-	antisense
heart	ENSG00000232310	RP11-557H15.4	chr6	134525314	134659836	-	lincRNA
heart	ENSG00000236404	VLDLR-AS1	chr9	2422702	2643359	-	antisense
heart	ENSG00000270087	RP11-399K21.11	chr10	75279726	75401246	-	lincRNA
heart	ENSG00000258667	HIF1A-AS2	chr14	61715558	61751097	-	lincRNA
heart	ENSG00000258602	RP11-7F17.7	chr14	76959638	76965802	+	lincRNA
heart	ENSG00000260186	RP11-481J2.2	chr16	58421326	58462470	+	lincRNA
heart	ENSG00000260658	RP11-368L12.1	chr16	63314264	63618046	-	lincRNA
heart	ENSG00000174403	C20orf166-AS1	chr20	62544343	62551526	-	antisense
heart	ENSG00000174407	MIR1-1HG	chr20	62550453	62570764	+	antisense
heart	ENSG00000235295	FLJ41941	chr22	18029385	18037968	+	lincRNA
liver	ENSG00000230628	RP4-781K5.6	chr1	234669523	234696153	-	lincRNA
liver	ENSG00000242797	GLYCTK-AS1	chr3	52288580	52299067	-	processed_transcript
liver	ENSG00000255723	RP11-529H2.2	chr4	87317170	87345210	-	processed_transcript
liver	ENSG00000251165	F11-AS1	chr4	186286094	186500997	-	antisense
liver	ENSG00000250056	LINC01018	chr5	6582136	6588499	+	lincRNA
liver	ENSG00000249364	RP11-434D9.1	chr5	67379378	67805238	+	lincRNA
liver	ENSG00000250258	CTC-431G16.2	chr5	79774348	79816190	-	antisense
liver	ENSG00000248752	RP11-114J13.1	chr5	126076800	126279801	-	lincRNA
liver	ENSG00000232667	AC004862.6	chr7	80312574	80391474	-	antisense
liver	ENSG00000255382	RP11-718B12.2	chr11	82791662	82817146	+	lincRNA
liver	ENSG00000259471	LINC01169	chr15	66582190	66685794	+	lincRNA
liver	ENSG00000261058	RP11-252E2.2	chr16	75119558	75144200	+	lincRNA
liver	ENSG00000261978	CTD-2529O21.2	chr17	80023894	80026107	+	antisense
liver	ENSG00000266850	RP11-370A5.1	chr18	22723491	22907721	-	antisense
liver	ENSG00000267586	LINC00907	chr18	42159283	42691422	+	lincRNA
liver	ENSG00000268895	A1BG-AS1	chr19	58347751	58355183	+	antisense
lung	ENSG00000225506	CYP4A22-AS1	chr1	47096653	47179271	-	lincRNA
lung	ENSG00000238042	RP11-815M8.1	chr1	221880981	221978523	-	lincRNA
lung	ENSG00000235770	LINC00607	chr2	215611563	215843722	-	lincRNA
lung	ENSG00000238755	RP11-23D24.2	chr3	153384934	153980186	-	processed_transcript
lung	ENSG00000249364	RP11-434D9.1	chr5	67379378	67805238	+	lincRNA
lung	ENSG00000248673	LINC01331	chr5	74369376	74536976	-	lincRNA
lung	ENSG00000227954	TARID	chr6	133502252	133892802	-	antisense
lung	ENSG00000243144	RP11-115N4.1	chr7	91311368	91515409	+	lincRNA
lung	ENSG00000253944	RP11-156K13.1	chr8	17801345	17861069	+	antisense
lung	ENSG00000224038	RP11-347J14.8	chr9	39384506	39405305	-	lincRNA
lung	ENSG00000231140	RP11-347J14.7	chr9	39395737	39397406	-	lincRNA
lung	ENSG00000271758	RP11-35J10.5	chr11	7704628	7882947	-	lincRNA
lung	ENSG00000254951	RP11-494M8.4	chr11	7754393	7905955	-	sense_overlapping
lung	ENSG00000255308	RP11-428C19.4	chr11	19196775	19281426	+	antisense
lung	ENSG00000256615	RP11-59N23.3	chr12	21662313	21760032	+	antisense
lung	ENSG00000256234	RP11-283G6.4	chr12	26211164	26335856	-	antisense
lung	ENSG00000258181	RP11-493L12.4	chr12	47248124	47257539	+	lincRNA
lung	ENSG00000233009	NALCN-AS1	chr13	100708325	101059286	+	antisense
lung	ENSG00000259048	CTD-2058B24.2	chr14	38034287	38194281	-	antisense
lung	ENSG00000259471	LINC01169	chr15	66582190	66685794	+	lincRNA
lung	ENSG00000259264	RP11-60L3.1	chr15	74202705	74221557	+	antisense
lung	ENSG00000259925	CTA-363E6.2	chr16	19343647	19401693	-	lincRNA
lung	ENSG00000260279	AC137932.5	chr16	89297508	89298317	+	antisense
lung	ENSG00000267530	AC006273.5	chr19	782755	785080	+	lincRNA
lung	ENSG00000236532	AL035610.2	chr21	28116094	28228667	-	lincRNA
prostate	ENSG00000261664	TTC39A-AS1	chr1	51329654	51335324	+	antisense
prostate	ENSG00000251321	PCAT4	chr4	79827471	79877770	+	lincRNA
prostate	ENSG00000250522	AC004066.3	chr4	105540190	105552355	-	antisense
prostate	ENSG00000253647	CTD-2270F17.1	chr5	170389493	170422844	+	antisense
prostate	ENSG00000253944	RP11-156K13.1	chr8	17801345	17861069	+	antisense
prostate	ENSG00000248801	C8orf34-AS1	chr8	68303468	68331491	-	antisense
prostate	ENSG00000231901	RP11-281A20.1	chr9	117840322	117897256	-	lincRNA
prostate	ENSG00000255240	RP11-142C4.6	chr11	58933643	59058659	-	antisense
prostate	ENSG00000254975	RP11-672A2.3	chr11	76675079	76703195	+	lincRNA
prostate	ENSG00000228566	RP11-170M17.1	chr10	63664664	63990568	+	lincRNA
prostate	ENSG00000185847	LINC01405	chr12	110936585	110958208	+	lincRNA
prostate	ENSG00000259336	RP11-323I15.5	chr15	35099022	35169698	-	lincRNA
prostate	ENSG00000245750	DRAIC	chr15	69463026	69571440	+	lincRNA
prostate	ENSG00000259641	PCAT29	chr15	69592129	69695750	+	lincRNA
prostate	ENSG00000263212	LA16c-306E5.3	chr16	3458071	3515564	+	processed_transcript
prostate	ENSG00000259992	RP11-77K12.8	chr16	75541399	75608445	-	processed_transcript
prostate	ENSG00000214970	CTC-297N7.7	chr17	10579040	10623036	+	antisense
prostate	ENSG00000265246	RP11-663N22.1	chr17	27237859	27241661	-	lincRNA
prostate	ENSG00000265542	RP11-60A24.3	chr17	57771946	57834749	-	lincRNA
prostate	ENSG00000267028	TCF4-AS1	chr18	55452533	55482940	+	antisense
prostate	ENSG00000174407	MIR1-1HG	chr20	62550453	62570764	+	antisense
prostate	ENSG00000235295	FLJ41941	chr22	18029385	18037968	+	lincRNA
skin	ENSG00000234396	RP11-181G12.4	chr1	2212523	2220738	+	lincRNA
skin	ENSG00000224592	RP5-884C9.2	chr1	38047314	38119025	+	lincRNA
skin	ENSG00000226883	RP4-782L23.2	chr1	59754747	59789182	-	antisense
skin	ENSG00000232536	RP11-74C1.4	chr1	151540516	151561855	+	sense_intronic
skin	ENSG00000229699	RP1-140J1.1	chr1	153174518	153191676	+	lincRNA
skin	ENSG00000232628	RP11-365O16.3	chr1	224208747	224213279	-	sense_intronic
skin	ENSG00000233005	AC067959.1	chr2	21221175	21970959	+	lincRNA
skin	ENSG00000203386	LINC01317	chr2	33706886	34297753	+	lincRNA
skin	ENSG00000273118	AC079610.1	chr2	212581357	213021545	-	sense_overlapping
skin	ENSG00000243550	LINC01214	chr3	150265412	150287373	-	lincRNA
skin	ENSG00000248517	RP11-386B13.4	chr4	184988997	185005186	+	lincRNA
skin	ENSG00000225138	CTD-2228K2.7	chr5	473236	480884	+	processed_transcript
skin	ENSG00000271781	CTD-2589H19.6	chr5	675826	676616	+	antisense
skin	ENSG00000248994	RP11-259O2.1	chr5	1933863	1959176	+	lincRNA
skin	ENSG00000249937	RP11-454P21.1	chr5	17684584	17955857	+	lincRNA
skin	ENSG00000248240	RP11-159F24.5	chr5	43515274	43525310	+	antisense
skin	ENSG00000226281	RP1-80N2.2	chr6	6692744	6711002	-	lincRNA
skin	ENSG00000261189	RP3-512B11.3	chr6	7540451	7541338	-	antisense
skin	ENSG00000236740	RP11-411K7.1	chr6	53930022	53997667	+	lincRNA
skin	ENSG00000236996	MLIP-IT1	chr6	53998890	54007152	+	sense_intronic
skin	ENSG00000224079	AC091729.7	chr7	1074450	1078036	+	antisense
skin	ENSG00000281404	LINC01176	chr7	30390885	30412375	+	lincRNA
skin	ENSG00000233539	AC011294.3	chr7	46673785	46759851	-	lincRNA
skin	ENSG00000228204	RP4-724E13.2	chr7	50866747	51022990	+	antisense
skin	ENSG00000273299	CTB-13L3.1	chr7	90403434	90513391	+	processed_transcript
skin	ENSG00000226869	LHFPL3-AS1	chr7	104738597	104804107	-	processed_transcript
skin	ENSG00000271199	RP13-216E22.5	chrX	73958059	73969485	-	sense_overlapping
skin	ENSG00000255494	LINC00681	chr8	12794243	12818291	+	lincRNA
skin	ENSG00000253608	RP11-770E5.1	chr8	48551567	48698510	+	antisense
skin	ENSG00000253217	KB-1991G8.1	chr8	100337595	100350707	+	lincRNA
skin	ENSG00000254973	RP11-429J17.7	chr8	143758153	143771822	-	lincRNA
skin	ENSG00000226562	CYP4F26P	chr9	33580695	33605293	+	lincRNA
skin	ENSG00000261215	RP11-195F19.30	chr9	34661903	34666029	-	processed_transcript
skin	ENSG00000247095	MIR210HG	chr11	565660	568457	-	lincRNA
skin	ENSG00000271758	RP11-35J10.5	chr11	7704628	7882947	-	lincRNA
skin	ENSG00000254951	RP11-494M8.4	chr11	7754393	7905955	-	sense_overlapping
skin	ENSG00000255125	RP11-685M7.5	chr11	10783313	10801625	+	antisense
skin	ENSG00000254966	RP11-1081L13.4	chr11	18706537	18740568	+	antisense
skin	ENSG00000255202	RP4-541C22.5	chr11	33665220	33696701	-	antisense
skin	ENSG00000254833	RP11-50B3.2	chr11	126160714	126176035	+	lincRNA
skin	ENSG00000256248	RP11-123O10.4	chr12	66891876	67069162	-	lincRNA
skin	ENSG00000258216	RP11-654D12.2	chr12	89882665	89989289	+	lincRNA
skin	ENSG00000256725	RP11-662M24.2	chr12	130628316	130716281	-	lincRNA
skin	ENSG00000271963	CTD-2140B24.6	chr12	133115692	133122340	+	antisense
skin	ENSG00000237001	WASF3-AS1	chr13	26606544	26641364	-	antisense
skin	ENSG00000258700	LINC00871	chr14	45940943	46501823	+	lincRNA
skin	ENSG00000258620	RP11-362L22.1	chr14	100406599	100407613	+	sense_intronic
skin	ENSG00000259720	RP11-348B17.1	chr15	31002013	31042302	+	antisense
skin	ENSG00000246740	PLA2G4E-AS1	chr15	41972763	41999094	+	antisense
skin	ENSG00000273674	CTD-2378E12.1	chr15	50839875	50908599	-	lincRNA
skin	ENSG00000260899	RP11-2C24.4	chr16	30740667	30751381	+	processed_transcript
skin	ENSG00000261390	MAFTRR	chr16	79715232	79770563	-	lincRNA
skin	ENSG00000263316	RP11-530N7.3	chr17	6954098	6978960	-	antisense
skin	ENSG00000234477	AC004231.2	chr17	40921430	40975926	+	antisense
skin	ENSG00000261040	WFDC21P	chr17	60083566	60091885	-	processed_transcript
skin	ENSG00000125804	FAM182A	chr20	26054655	26086917	+	processed_transcript
skin	ENSG00000223573	TINCR	chr19	5558167	5568034	-	lincRNA
skin	ENSG00000267924	RP11-255H23.4	chr19	23817599	23874701	-	lincRNA
skin	ENSG00000227606	AC005392.13	chr19	43153279	43160862	+	lincRNA
skin	ENSG00000267922	AC007193.6	chr19	46101122	46196218	+	lincRNA
skin	ENSG00000268460	DKFZp434J0226	chr19	46203426	46214837	+	processed_transcript
skin	ENSG00000269600	AC016629.3	chr19	58593896	58599355	-	antisense
small.intestine	ENSG00000215859	RP6-74O6.2	chr1	147993862	148014956	-	lincRNA
small.intestine	ENSG00000224259	LINC01133	chr1	159961218	159979061	+	lincRNA
small.intestine	ENSG00000216560	LINC00955	chr4	3576869	3590711	+	processed_transcript
small.intestine	ENSG00000250497	AC007126.1	chr4	13777377	13782157	-	lincRNA
small.intestine	ENSG00000237153	RP11-132E11.2	chr9	17048919	17112815	+	lincRNA
small.intestine	ENSG00000198788	MUC2	chr11	1074875	1110511	+	processed_transcript
small.intestine	ENSG00000255367	RP13-726E6.2	chr11	3481520	3581211	-	lincRNA
small.intestine	ENSG00000257582	LINC01475	chr10	99526350	99531177	-	lincRNA
small.intestine	ENSG00000261617	RP11-243A14.1	chr16	9355588	9408093	+	lincRNA
small.intestine	ENSG00000260071	RP11-418I22.2	chr16	9466655	9517564	+	lincRNA
small.intestine	ENSG00000260185	RP11-432I5.6	chr16	71655027	71664212	+	antisense
small.intestine	ENSG00000265091	RP11-835E18.5	chr18	5232876	5238526	-	lincRNA
small.intestine	ENSG00000229976	RP5-1031J8.1	chr20	39785721	39813229	+	lincRNA
small.intestine	ENSG00000267688	AC005262.2	chr19	3121116	3122128	-	antisense
small.intestine	ENSG00000269416	LINC01224	chr19	23399233	23416075	-	lincRNA
small.intestine	ENSG00000232396	RP1-76B20.11	chr22	29705256	29719859	-	antisense
spleen	ENSG00000236469	AC007040.8	chr2	71002531	71064743	-	antisense
spleen	ENSG00000233143	DIRC3-AS1	chr2	217282739	217336120	+	lincRNA
spleen	ENSG00000270090	RP11-529E10.7	chr4	3544555	3548796	+	lincRNA
spleen	ENSG00000250155	CTD-2353F22.1	chr5	36666214	36725195	-	antisense
spleen	ENSG00000253980	CTB-4E7.1	chr5	157199242	157224380	-	antisense
spleen	ENSG00000242258	LINC00996	chr7	150433654	150448140	+	lincRNA
spleen	ENSG00000254367	RP11-211C9.1	chr8	8723693	8782479	-	lincRNA
spleen	ENSG00000277631	PGM5P3-AS1	chr9	72674	88826	+	lincRNA
spleen	ENSG00000250850	RP11-297B17.3	chr9	37002697	37008040	+	antisense
spleen	ENSG00000254560	BBOX1-AS1	chr11	27047186	27220113	-	antisense
spleen	ENSG00000257582	LINC01475	chr10	99526350	99531177	-	lincRNA
spleen	ENSG00000257642	RP11-474B16.1	chr12	105304867	105327017	-	antisense
spleen	ENSG00000257595	RP3-473L9.4	chr12	111369282	111403310	+	lincRNA
spleen	ENSG00000258760	CTD-2509G16.5	chr14	65236480	65318790	-	lincRNA
spleen	ENSG00000258520	RP11-363J20.2	chr14	69239166	69260567	-	lincRNA
spleen	ENSG00000259881	RP11-830F9.5	chr16	88881038	88887136	+	antisense
spleen	ENSG00000205015	RP11-46C24.3	chr16	89166383	89169147	+	lincRNA
spleen	ENSG00000265625	RP11-68I3.11	chr17	29644796	29645847	-	sense_intronic
spleen	ENSG00000177338	LINC00469	chr17	73750330	73828520	-	lincRNA
spleen	ENSG00000266106	RP11-647F2.2	chr17	74307210	74309790	-	antisense
spleen	ENSG00000261924	CTD-2561B21.5	chr17	80966239	80971213	-	antisense
spleen	ENSG00000269019	AC005932.1	chr19	18940322	18946831	+	antisense
spleen	ENSG00000205786	LINC01531	chr19	35399511	35419385	+	lincRNA
spleen	ENSG00000203527	Z99756.1	chr22	43275955	43283830	+	antisense
spleen	ENSG00000251322	SHANK3	chr22	50674415	50733298	+	processed_transcript
stomach	ENSG00000241720	RP4-735C1.4	chr1	109725820	109775252	+	antisense
stomach	ENSG00000272620	AFAP1-AS1	chr4	7754090	7778928	+	antisense
stomach	ENSG00000250069	CTB-131B5.2	chr5	140200163	140203187	+	sense_intronic
stomach	ENSG00000176515	RP5-856G1.2	chr6	1079929	1104946	+	lincRNA
stomach	ENSG00000254197	RP11-10J21.5	chr8	141278228	141292862	+	lincRNA
stomach	ENSG00000256220	CTD-2331C18.5	chr11	61227168	61248533	+	processed_transcript
stomach	ENSG00000260899	RP11-2C24.4	chr16	30740667	30751381	+	processed_transcript
stomach	ENSG00000260019	RP11-218F4.1	chr17	27929548	27974223	-	lincRNA
stomach	ENSG00000259974	LINC00261	chr20	22547671	22578642	-	lincRNA
testis	ENSG00000225315	RP11-293P20.2	chr1	24040835	24086799	+	antisense
testis	ENSG00000230703	RP11-293P20.4	chr1	24066774	24083565	+	antisense
testis	ENSG00000230615	RP5-1198O20.4	chr1	44030443	44115913	+	lincRNA
testis	ENSG00000228237	EFCAB14-AS1	chr1	46674036	46692098	+	antisense
testis	ENSG00000232245	RP4-705F19.1	chr1	54416256	54420860	+	lincRNA
testis	ENSG00000234810	RP11-466L17.1	chr1	55581037	55735002	+	lincRNA
testis	ENSG00000224609	HSD52	chr1	59131936	59208121	-	processed_transcript
testis	ENSG00000229294	RP5-1044H5.1	chr1	65279456	65306521	-	antisense
testis	ENSG00000232284	GNG12-AS1	chr1	67832303	68202987	+	antisense
testis	ENSG00000230735	RP11-413E1.4	chr1	89629725	89676386	+	sense_intronic
testis	ENSG00000232895	RP4-543J13.1	chr1	114206427	114262278	-	lincRNA
testis	ENSG00000235202	LINC01525	chr1	117295520	117321336	+	lincRNA
testis	ENSG00000231966	RP11-12M5.4	chr1	179829609	179836124	-	lincRNA
testis	ENSG00000228208	C1orf143	chr1	218510096	218525978	+	lincRNA
testis	ENSG00000203386	LINC01317	chr2	33706886	34297753	+	lincRNA
testis	ENSG00000237803	LINC00211	chr2	37826247	37876274	-	lincRNA
testis	ENSG00000205054	LINC01121	chr2	45164870	45323295	-	processed_transcript
testis	ENSG00000230773	AC079807.4	chr2	47941696	48240983	-	lincRNA
testis	ENSG00000204929	AC074391.1	chr2	65436711	66084639	+	lincRNA
testis	ENSG00000278766	AC159540.2	chr2	97421075	97434847	+	lincRNA
testis	ENSG00000224850	AC108051.3	chr2	103011779	103019898	+	lincRNA
testis	ENSG00000224789	AC012363.4	chr2	120174885	120216544	-	antisense
testis	ENSG00000227400	AC012501.2	chr2	153421616	153593288	-	sense_overlapping
testis	ENSG00000227480	CCDC148-AS1	chr2	158166650	158236169	+	antisense
testis	ENSG00000236107	AC010127.3	chr2	165957399	166301784	+	antisense
testis	ENSG00000231898	AC012594.1	chr2	170332085	170408564	-	antisense
testis	ENSG00000229066	AC096649.3	chr2	175257250	175454640	+	lincRNA
testis	ENSG00000231689	LINC01090	chr2	187712816	188384313	-	lincRNA
testis	ENSG00000230408	AC007163.6	chr2	200780495	200812170	-	antisense
testis	ENSG00000223725	AC007879.5	chr2	207239864	207529795	-	antisense
testis	ENSG00000224514	LINC00620	chr3	13650696	13746637	+	antisense
testis	ENSG00000230970	HHATL-AS1	chr3	42702653	42706776	+	antisense
testis	ENSG00000240405	LINC01212	chr3	69999577	70015318	+	lincRNA
testis	ENSG00000243944	RP11-167H9.4	chr3	150039214	150213726	+	antisense
testis	ENSG00000243550	LINC01214	chr3	150265412	150287373	-	lincRNA
testis	ENSG00000244040	IL12A-AS1	chr3	159913400	160225299	-	antisense
testis	ENSG00000232461	RP11-644C3.1	chr3	176643941	176867838	-	lincRNA
testis	ENSG00000223358	EHHADH-AS1	chr3	185162871	185191955	+	antisense
testis	ENSG00000253917	AC226119.5	chr4	3915183	3955419	-	processed_transcript
testis	ENSG00000246095	LINC01096	chr4	13546075	13547801	-	lincRNA
testis	ENSG00000250930	LNX1-AS1	chr4	53496400	53549578	+	antisense
testis	ENSG00000250546	RP11-8L2.1	chr4	83796436	84293412	-	processed_transcript
testis	ENSG00000245322	RP11-15B17.1	chr4	99950006	100195099	+	antisense
testis	ENSG00000260091	RP11-33B1.4	chr4	119409333	119410233	+	lincRNA
testis	ENSG00000249618	RP11-422J15.1	chr4	129771659	129955368	+	lincRNA
testis	ENSG00000234828	RP11-526A4.1	chr4	149352017	149896233	-	lincRNA
testis	ENSG00000280241	RP11-290O12.2	chr4	154142122	154298819	+	antisense
testis	ENSG00000251165	F11-AS1	chr4	186286094	186500997	-	antisense
testis	ENSG00000250590	RP11-565A3.2	chr4	187532878	187672641	-	lincRNA
testis	ENSG00000251273	RP11-549K20.1	chr5	25126305	25190656	-	lincRNA
testis	ENSG00000249364	RP11-434D9.1	chr5	67379378	67805238	+	lincRNA
testis	ENSG00000251027	CTC-254B4.1	chr5	106815197	107011014	-	lincRNA
testis	ENSG00000251187	CTC-459M5.2	chr5	112192020	112210139	+	antisense
testis	ENSG00000229855	CTC-546K23.1	chr5	121199704	121357398	+	lincRNA
testis	ENSG00000251538	RP11-166A12.1	chr5	122628952	122730685	-	lincRNA
testis	ENSG00000280029	CH17-140K24.2	chr5	141136683	141245380	-	antisense
testis	ENSG00000248125	CTB-73N10.1	chr5	145429868	145451099	+	lincRNA
testis	ENSG00000176515	RP5-856G1.2	chr6	1079929	1104946	+	lincRNA
testis	ENSG00000238158	RP11-420L9.4	chr6	3831933	3855737	+	sense_overlapping
testis	ENSG00000230174	LINC01149	chr6	31441667	31446973	+	lincRNA
testis	ENSG00000228290	RP11-132M7.3	chr6	84687712	84709578	+	antisense
testis	ENSG00000231971	RP11-557H15.3	chr6	134428240	134520585	-	lincRNA
testis	ENSG00000225752	RP1-45I4.2	chr6	143094034	143099645	-	antisense
testis	ENSG00000227681	RP11-307P5.1	chr6	147660703	147953937	+	lincRNA
testis	ENSG00000234519	RP3-495K2.1	chr6	169067818	169069424	+	lincRNA
testis	ENSG00000229301	RP5-905H7.8	chr7	63354457	63359306	+	lincRNA
testis	ENSG00000232667	AC004862.6	chr7	80312574	80391474	-	antisense
testis	ENSG00000188693	CYP51A1-AS1	chr7	92134604	92180725	+	antisense
testis	ENSG00000226851	AC004112.4	chr7	112328189	112409623	-	antisense
testis	ENSG00000238202	AC002465.2	chr7	117300861	117322236	+	antisense
testis	ENSG00000241449	RP11-545G3.1	chr7	150040521	150076655	+	lincRNA
testis	ENSG00000254367	RP11-211C9.1	chr8	8723693	8782479	-	lincRNA
testis	ENSG00000253608	RP11-770E5.1	chr8	48551567	48698510	+	antisense
testis	ENSG00000254180	AB015752.3	chr8	90534611	90620070	-	lincRNA
testis	ENSG00000253799	LINC01030	chr8	90592804	90606065	-	lincRNA
testis	ENSG00000181171	FER1L6-AS1	chr8	123984138	124040782	-	antisense
testis	ENSG00000272904	RP11-392E22.11	chr9	38542479	38568422	-	processed_transcript
testis	ENSG00000224825	RORB-AS1	chr9	74485551	74499127	-	antisense
testis	ENSG00000228189	RP13-60M5.2	chr9	88627189	88652160	-	lincRNA
testis	ENSG00000229613	LINC01501	chr9	90463524	90582744	-	lincRNA
testis	ENSG00000237461	RP11-554F20.1	chr9	99585786	99819889	-	lincRNA
testis	ENSG00000255125	RP11-685M7.5	chr11	10783313	10801625	+	antisense
testis	ENSG00000254409	RP11-613D13.4	chr11	43921059	44001157	+	sense_overlapping
testis	ENSG00000181995	LINC00301	chr11	60615736	60687149	+	lincRNA
testis	ENSG00000245832	RP11-179A16.1	chr11	81879851	82718082	-	lincRNA
testis	ENSG00000254733	RP11-317J19.1	chr11	86431590	86622867	+	antisense
testis	ENSG00000250519	RP11-680H20.2	chr11	94238150	94279206	+	lincRNA
testis	ENSG00000175773	RP11-121M22.1	chr11	130314993	130403657	+	lincRNA
testis	ENSG00000255258	RP11-448P19.1	chr11	133783671	133810376	-	lincRNA
testis	ENSG00000204365	C10orf126	chr10	28846408	28881898	+	lincRNA
testis	ENSG00000224265	RP11-168L22.2	chr10	43323665	43327932	+	lincRNA
testis	ENSG00000223910	ZNF32-AS3	chr10	43628817	43674703	+	antisense
testis	ENSG00000241577	RP11-523O18.7	chr10	48883955	48935213	-	sense_overlapping
testis	ENSG00000235931	LINC01553	chr10	59955430	59960913	-	lincRNA
testis	ENSG00000233643	RP11-491H19.1	chr10	61781745	61821246	-	lincRNA
testis	ENSG00000228566	RP11-170M17.1	chr10	63664664	63990568	+	lincRNA
testis	ENSG00000234149	RP11-77G23.2	chr10	75003055	75025174	-	antisense
testis	ENSG00000236467	KCNMA1-AS1	chr10	76888044	76980624	+	antisense
testis	ENSG00000269920	RP11-690P14.4	chr10	95974029	96032675	+	lincRNA
testis	ENSG00000256654	RP11-429A20.4	chr12	5023682	5025594	+	lincRNA
testis	ENSG00000255572	RP11-273B20.3	chr12	7166674	7189069	-	antisense
testis	ENSG00000256615	RP11-59N23.3	chr12	21662313	21760032	+	antisense
testis	ENSG00000257510	RP11-609L23.1	chr12	42615503	42646498	-	lincRNA
testis	ENSG00000258234	RP11-370I10.2	chr12	48231098	48284210	-	lincRNA
testis	ENSG00000257771	RP11-70F11.8	chr12	49911953	49930320	+	lincRNA
testis	ENSG00000258084	RP11-754N21.1	chr12	78352519	78483019	+	lincRNA
testis	ENSG00000249550	LINC01234	chr12	113679459	113773683	-	lincRNA
testis	ENSG00000237001	WASF3-AS1	chr13	26606544	26641364	-	antisense
testis	ENSG00000223732	RP11-321C24.1	chr13	44982077	45083125	-	lincRNA
testis	ENSG00000236778	INTS6-AS1	chr13	51452367	51552364	+	antisense
testis	ENSG00000271564	RP13-444H2.1	chr13	52334295	52341896	+	lincRNA
testis	ENSG00000243319	FGF14-IT1	chr13	102292327	102394519	-	sense_intronic
testis	ENSG00000227248	FAM155A-IT1	chr13	107788342	107835451	-	sense_intronic
testis	ENSG00000229373	LINC00452	chr13	113888306	113923512	+	lincRNA
testis	ENSG00000237356	AL163953.3	chr14	53169054	53687258	+	processed_transcript
testis	ENSG00000258583	LINC01500	chr14	58828234	59017328	+	lincRNA
testis	ENSG00000258964	RP11-618G20.1	chr14	61734138	61776260	+	processed_transcript
testis	ENSG00000258820	RP11-293M10.2	chr14	75259411	75271950	+	antisense
testis	ENSG00000258766	DIO2-AS1	chr14	80211419	80455469	+	antisense
testis	ENSG00000251602	RP11-521B24.3	chr14	105416884	105419739	-	antisense
testis	ENSG00000259647	RP11-143J24.1	chr15	30005443	30045848	-	lincRNA
testis	ENSG00000259336	RP11-323I15.5	chr15	35099022	35169698	-	lincRNA
testis	ENSG00000260288	RP11-24M17.4	chr15	75737820	75763321	+	processed_transcript
testis	ENSG00000261043	RP11-24M17.6	chr15	75759501	75762405	-	lincRNA
testis	ENSG00000259594	CTD-2034I4.2	chr15	81554003	81696780	+	lincRNA
testis	ENSG00000260125	AGBL1-AS1	chr15	86295649	86317173	-	antisense
testis	ENSG00000277654	RP11-255M2.3	chr15	94841059	95169864	+	lincRNA
testis	ENSG00000266994	RP11-127I20.7	chr16	4730115	4752565	-	processed_transcript
testis	ENSG00000260510	AC004381.7	chr16	20743663	20766620	-	antisense
testis	ENSG00000260186	RP11-481J2.2	chr16	58421326	58462470	+	lincRNA
testis	ENSG00000259992	RP11-77K12.8	chr16	75541399	75608445	-	processed_transcript
testis	ENSG00000270020	RP11-463O9.9	chr16	86520383	86523897	-	lincRNA
testis	ENSG00000182376	RP5-1142A6.8	chr16	88742767	88745748	+	antisense
testis	ENSG00000265749	RP11-849F2.5	chr17	8365563	8381328	+	antisense
testis	ENSG00000266677	RP11-258F1.1	chr17	18172625	18184753	-	antisense
testis	ENSG00000260019	RP11-218F4.1	chr17	27929548	27974223	-	lincRNA
testis	ENSG00000265125	RP11-31I22.3	chr17	33565764	33624122	+	antisense
testis	ENSG00000264622	RP11-642M2.1	chr17	34837871	34859046	-	lincRNA
testis	ENSG00000270240	AC015849.2	chr17	35868967	35885863	+	antisense
testis	ENSG00000270977	AC015849.16	chr17	35893707	35911023	-	lincRNA
testis	ENSG00000277501	RP11-697E22.2	chr17	37642947	37684252	+	antisense
testis	ENSG00000236383	LINC00854	chr17	43216941	43305976	-	processed_transcript
testis	ENSG00000266357	RP11-101O21.1	chr17	74043452	74154212	-	lincRNA
testis	ENSG00000266106	RP11-647F2.2	chr17	74307210	74309790	-	antisense
testis	ENSG00000265943	RP11-739L10.1	chr18	22699481	22933764	-	antisense
testis	ENSG00000266850	RP11-370A5.1	chr18	22723491	22907721	-	antisense
testis	ENSG00000263765	RP11-746B8.1	chr18	32833454	32938316	+	antisense
testis	ENSG00000267337	LINC01478	chr18	44323436	44531697	-	lincRNA
testis	ENSG00000267057	RP11-456O19.2	chr18	56042135	56096319	+	lincRNA
testis	ENSG00000230492	RP4-753D10.5	chr20	23010209	23030785	-	antisense
testis	ENSG00000274469	RP11-425M5.8	chr20	37571103	37583935	+	lincRNA
testis	ENSG00000237423	LINC01522	chr20	47980488	47988744	-	lincRNA
testis	ENSG00000234773	CTD-2666L21.1	chr19	12195015	12237767	+	lincRNA
testis	ENSG00000268673	LLNLR-249E10.1	chr19	15760375	15770828	+	lincRNA
testis	ENSG00000269289	CTB-92J24.3	chr19	23919081	23957930	-	antisense
testis	ENSG00000205786	LINC01531	chr19	35399511	35419385	+	lincRNA
testis	ENSG00000268460	DKFZp434J0226	chr19	46203426	46214837	+	processed_transcript
testis	ENSG00000268686	AC010524.2	chr19	49368705	49388081	-	antisense
testis	ENSG00000276095	AC008103.3	chr22	18873543	18894407	-	lincRNA
testis	ENSG00000215498	FAM230B	chr22	21167758	21302681	+	processed_transcript
testis	ENSG00000235271	LINC01422	chr22	26903292	26920611	+	lincRNA
testis	ENSG00000232396	RP1-76B20.11	chr22	29705256	29719859	-	antisense
testis	ENSG00000243902	ELFN2	chr22	37339583	37427445	-	sense_overlapping
testis	ENSG00000230794	AF015720.3	chr21	35713139	35732942	-	lincRNA
thyroid	ENSG00000238290	RP11-431K24.1	chr1	8026738	8122702	+	lincRNA
thyroid	ENSG00000237667	LINC01115	chr2	779840	868426	-	lincRNA
thyroid	ENSG00000229498	AC105053.3	chr2	85815130	85825391	+	antisense
thyroid	ENSG00000239498	AC114765.1	chr2	220105656	220450778	+	lincRNA
thyroid	ENSG00000248456	RP11-553P9.3	chr4	135112905	135123779	-	lincRNA
thyroid	ENSG00000250158	RP11-254I22.2	chr5	96247776	96278751	+	lincRNA
thyroid	ENSG00000248202	RP11-455B3.1	chr5	97881420	97922695	+	lincRNA
thyroid	ENSG00000231185	AC005592.2	chr5	142325293	142672001	+	antisense
thyroid	ENSG00000223786	RP11-554D15.1	chr6	74069451	74690727	+	lincRNA
thyroid	ENSG00000232072	AC004901.1	chr7	46890625	47049678	-	lincRNA
thyroid	ENSG00000269946	RP11-2B6.3	chr9	94166289	94200627	+	lincRNA
thyroid	ENSG00000256725	RP11-662M24.2	chr12	130628316	130716281	-	lincRNA
thyroid	ENSG00000223685	LINC00571	chr13	38050817	38143232	-	lincRNA
thyroid	ENSG00000223732	RP11-321C24.1	chr13	44982077	45083125	-	lincRNA
thyroid	ENSG00000259104	PTCSC3	chr14	36136108	36176468	-	lincRNA
thyroid	ENSG00000224078	SNHG14	chr15	24978583	25419462	+	processed_transcript
thyroid	ENSG00000259459	RP11-321G12.1	chr15	63390136	63438320	+	lincRNA
thyroid	ENSG00000259594	CTD-2034I4.2	chr15	81554003	81696780	+	lincRNA
thyroid	ENSG00000260954	LA16c-425C2.1	chr16	1579242	1580308	-	sense_intronic
thyroid	ENSG00000267070	RP11-10K17.6	chr16	5098739	5142595	+	lincRNA
thyroid	ENSG00000230258	AC002539.1	chr17	70017324	70128859	-	antisense
thyroid	ENSG00000206129	CTD-2008L17.2	chr18	56003613	56191262	-	lincRNA
thyroid	ENSG00000226308	RP4-813D12.3	chr20	57266797	57282998	+	lincRNA
thyroid	ENSG00000269427	CTC-429P9.1	chr19	16630743	16643942	+	antisense
thyroid	ENSG00000267268	AC007204.2	chr19	19900968	19963464	+	lincRNA
thyroid	ENSG00000226686	LINC01535	chr19	37251912	37265535	+	lincRNA

## Sheet: GTEx
Tissue	LncRNA IDs	LncRNA Symbols	Chr	Star	End	Strand	Biotype
adipose.tissue	ENSG00000238755	RP11-23D24.2	chr3	153384934	153980186	-	processed_transcript
adipose.tissue	ENSG00000254135	RP11-32D16.1	chr5	158485190	158534438	+	lincRNA
adipose.tissue	ENSG00000234840	LINC01239	chr9	22646200	22824213	+	lincRNA
adipose.tissue	ENSG00000235387	LINC00961	chr9	35909483	35911686	+	lincRNA
adipose.tissue	ENSG00000255243	CTD-2507G9.1	chr11	26189123	26208347	+	lincRNA
adipose.tissue	ENSG00000254933	RP11-619A14.2	chr11	76190725	76195071	+	antisense
adipose.tissue	ENSG00000254987	RP11-563P16.1	chr11	103675994	103895271	-	lincRNA
adipose.tissue	ENSG00000243961	RP5-839B4.8	chr20	9986088	10007116	+	lincRNA
adipose.tissue	ENSG00000213904	LIPE-AS1	chr19	42397128	42652355	+	antisense
adipose.tissue	ENSG00000233574	CTA-929C8.5	chr22	27276240	27286349	+	lincRNA
adrenal.gland	ENSG00000230615	RP5-1198O20.4	chr1	44030443	44115913	+	lincRNA
adrenal.gland	ENSG00000228643	AC079779.4	chr2	286419	301515	+	processed_transcript
adrenal.gland	ENSG00000235665	LINC00298	chr2	7922425	8278084	-	lincRNA
adrenal.gland	ENSG00000232023	AC009410.1	chr2	228483261	228611395	-	lincRNA
adrenal.gland	ENSG00000227479	AC124861.1	chr2	240227560	240256035	-	lincRNA
adrenal.gland	ENSG00000239268	RP11-384F7.2	chr3	117672154	117997592	-	lincRNA
adrenal.gland	ENSG00000214145	LINC00887	chr3	194296465	194312803	-	lincRNA
adrenal.gland	ENSG00000224825	RORB-AS1	chr9	74485551	74499127	-	antisense
adrenal.gland	ENSG00000249086	AC051649.12	chr11	1864177	1866667	+	sense_overlapping
adrenal.gland	ENSG00000236744	RP11-168O22.1	chr10	55247755	55597233	-	sense_intronic
adrenal.gland	ENSG00000229976	RP5-1031J8.1	chr20	39785721	39813229	+	lincRNA
bladder	ENSG00000225258	AC009478.1	chr2	180571712	180692454	-	lincRNA
bladder	ENSG00000242317	RP11-875H7.5	chr3	55493830	55505261	-	lincRNA
bladder	ENSG00000224652	LINC00885	chr3	196142636	196160890	+	lincRNA
bladder	ENSG00000236318	AC019117.1	chr7	17374867	17466664	+	lincRNA
bladder	ENSG00000236039	AC019117.2	chr7	17434477	17460672	-	lincRNA
bladder	ENSG00000226598	AC017060.1	chr7	17463445	17558909	-	lincRNA
bladder	ENSG00000249395	CASC9	chr8	75223404	75324741	-	lincRNA
bladder	ENSG00000171889	MIR31HG	chr9	21455642	21559669	-	sense_overlapping
bladder	ENSG00000254951	RP11-494M8.4	chr11	7754393	7905955	-	sense_overlapping
bladder	ENSG00000258216	RP11-654D12.2	chr12	89882665	89989289	+	lincRNA
bladder	ENSG00000258274	RP11-887P2.5	chr12	93707791	93737823	-	antisense
bladder	ENSG00000261502	RP11-96H17.1	chr16	63056786	63129654	-	processed_transcript
bladder	ENSG00000260658	RP11-368L12.1	chr16	63314264	63618046	-	lincRNA
bladder	ENSG00000261235	RP11-510J16.5	chr16	82044336	82139631	-	antisense
bladder	ENSG00000268388	FENDRR	chr16	86474529	86509099	-	lincRNA
bladder	ENSG00000265246	RP11-663N22.1	chr17	27237859	27241661	-	lincRNA
blood	ENSG00000235288	RP11-70C1.3	chr3	42785087	42852428	-	antisense
blood	ENSG00000240405	LINC01212	chr3	69999577	70015318	+	lincRNA
blood	ENSG00000249252	RP11-665G4.1	chr4	15004942	15427914	-	antisense
blood	ENSG00000251379	RP11-484O2.1	chr4	15358141	15420032	-	antisense
blood	ENSG00000249307	LINC01088	chr4	78971748	79308798	+	antisense
blood	ENSG00000260604	RP1-140K8.5	chr6	3904920	3911979	-	lincRNA
blood	ENSG00000237742	RP11-624M8.1	chr6	125578558	125749190	-	antisense
blood	ENSG00000224116	INHBA-AS1	chr7	41693916	41779388	+	antisense
blood	ENSG00000256237	RP11-434C1.2	chr12	11541395	11555838	-	lincRNA
blood	ENSG00000255910	RP11-405A12.2	chr12	19775451	20009937	+	lincRNA
blood	ENSG00000258086	RP11-753H16.5	chr12	54353792	54466985	+	antisense
blood	ENSG00000260880	HCCAT5	chr16	73092349	73093774	+	lincRNA
blood	ENSG00000227456	LINC00310	chr21	34157724	34190244	+	lincRNA
brain	ENSG00000223944	RP5-1180C18.1	chr1	37262739	37325100	-	lincRNA
brain	ENSG00000224592	RP5-884C9.2	chr1	38047314	38119025	+	lincRNA
brain	ENSG00000228971	RP11-286B14.1	chr1	95510116	95782342	+	lincRNA
brain	ENSG00000225206	MIR137HG	chr1	97988000	98049863	-	lincRNA
brain	ENSG00000232825	RP5-896L10.1	chr1	99004276	99148852	+	antisense
brain	ENSG00000227082	CH17-437K3.1	chr1	121396754	121463129	+	lincRNA
brain	ENSG00000231429	RP11-343N15.2	chr1	121412719	121429274	+	lincRNA
brain	ENSG00000234233	KCNH1-IT1	chr1	211132588	211133374	-	sense_intronic
brain	ENSG00000226828	RP11-278H7.1	chr1	243917402	244047317	+	lincRNA
brain	ENSG00000237720	AC011995.1	chr2	2834264	2838391	-	lincRNA
brain	ENSG00000234423	LINC01250	chr2	2895048	3126026	-	lincRNA
brain	ENSG00000235665	LINC00298	chr2	7922425	8278084	-	lincRNA
brain	ENSG00000240687	RP11-521D12.1	chr2	9638772	9649439	+	lincRNA
brain	ENSG00000228016	RAPGEF4-AS1	chr2	172677141	172736206	-	antisense
brain	ENSG00000232520	AC012507.3	chr2	230886500	230897091	+	antisense
brain	ENSG00000242428	C3orf67-AS1	chr3	58824437	59019093	+	antisense
brain	ENSG00000240086	RP11-657O9.1	chr3	135356067	135439888	-	processed_transcript
brain	ENSG00000243620	RP11-649A16.1	chr3	146909685	147370656	-	antisense
brain	ENSG00000243069	ARHGEF26-AS1	chr3	154024401	154121332	-	processed_transcript
brain	ENSG00000244128	LINC01322	chr3	165206960	165655423	+	lincRNA
brain	ENSG00000242808	SOX2-OT	chr3	180989770	181836880	+	sense_overlapping
brain	ENSG00000224153	RP11-433C9.2	chr3	184401537	184439648	+	lincRNA
brain	ENSG00000237167	AC128709.2	chr3	197458405	197467105	+	lincRNA
brain	ENSG00000242686	RP11-1191J2.2	chr4	652850	656213	-	antisense
brain	ENSG00000249896	RP11-586D19.1	chr4	6200733	6238317	+	lincRNA
brain	ENSG00000251410	AC007106.1	chr4	27967723	27985063	-	lincRNA
brain	ENSG00000260918	RP11-731J8.2	chr4	47431960	47438959	+	sense_overlapping
brain	ENSG00000236922	LINC01378	chr4	117406166	117691188	+	lincRNA
brain	ENSG00000250579	CTD-2297D10.2	chr5	5132780	5140054	-	antisense
brain	ENSG00000250198	RP11-143A12.3	chr5	8839732	8881525	+	lincRNA
brain	ENSG00000215196	AC091878.1	chr5	17130028	17217047	-	antisense
brain	ENSG00000248455	RP11-321E2.3	chr5	17404019	17441694	+	lincRNA
brain	ENSG00000249937	RP11-454P21.1	chr5	17684584	17955857	+	lincRNA
brain	ENSG00000251518	CTD-2130F23.2	chr5	37948491	37951055	+	lincRNA
brain	ENSG00000178722	C5orf64	chr5	61637708	61751763	+	processed_transcript
brain	ENSG00000248673	LINC01331	chr5	74369376	74536976	-	lincRNA
brain	ENSG00000253807	LINC01170	chr5	124059794	124405079	-	lincRNA
brain	ENSG00000230269	RP1-40E16.9	chr6	3182744	3195756	-	lincRNA
brain	ENSG00000228793	RP1-223B1.1	chr6	3594247	3624747	-	lincRNA
brain	ENSG00000216863	LY86-AS1	chr6	6346465	6622771	-	antisense
brain	ENSG00000231754	RP11-204E9.1	chr6	21522476	21523772	-	lincRNA
brain	ENSG00000226070	RP11-552E20.4	chr6	40358744	40369474	-	lincRNA
brain	ENSG00000271860	RP11-436D23.1	chr6	97816709	98399872	+	lincRNA
brain	ENSG00000224116	INHBA-AS1	chr7	41693916	41779388	+	antisense
brain	ENSG00000236544	AC008060.8	chr7	155421206	155457099	-	lincRNA
brain	ENSG00000230317	LINC01284	chrX	51095844	51171400	-	lincRNA
brain	ENSG00000248738	RP11-87E22.2	chr8	22877972	22888022	+	antisense
brain	ENSG00000253642	RP11-317N12.1	chr8	33604856	34039008	+	lincRNA
brain	ENSG00000253877	LINC01608	chr8	110937690	111027433	-	lincRNA
brain	ENSG00000235448	LURAP1L-AS1	chr9	12700100	12814345	-	antisense
brain	ENSG00000261402	RP11-378I6.1	chr9	19926094	19929937	+	lincRNA
brain	ENSG00000261696	RP11-354P17.15	chr9	21394888	21396346	-	lincRNA
brain	ENSG00000233930	KRTAP5-AS1	chr11	1571353	1599184	+	antisense
brain	ENSG00000253973	RP11-467K18.2	chr11	9004162	9065154	+	antisense
brain	ENSG00000228061	Z83001.1	chr11	31637328	31767953	-	antisense
brain	ENSG00000254746	RP11-958J22.1	chr11	45489689	45542474	-	processed_transcript
brain	ENSG00000255136	CTD-2562J17.4	chr11	75208054	75241173	-	lincRNA
brain	ENSG00000255129	RP11-839D17.3	chr11	113278437	113314437	-	antisense
brain	ENSG00000254561	RP11-196E1.3	chr11	119608423	119659284	+	antisense
brain	ENSG00000230417	LINC00856	chr10	78238255	78675109	+	lincRNA
brain	ENSG00000227165	WDR11-AS1	chr10	120761812	120851345	-	antisense
brain	ENSG00000256790	RP11-429A20.3	chr12	5018465	5021713	+	lincRNA
brain	ENSG00000256654	RP11-429A20.4	chr12	5023682	5025594	+	lincRNA
brain	ENSG00000255693	RP11-766N7.3	chr12	64883394	64977522	+	lincRNA
brain	ENSG00000257139	RP11-320P7.2	chr12	70180338	70202004	+	lincRNA
brain	ENSG00000249550	LINC01234	chr12	113679459	113773683	-	lincRNA
brain	ENSG00000256193	LINC00507	chr12	127915372	127951552	+	lincRNA
brain	ENSG00000235903	CPB2-AS1	chr13	46052806	46113332	+	antisense
brain	ENSG00000234377	RNF219-AS1	chr13	77919689	78617328	+	antisense
brain	ENSG00000257126	FOXG1-AS1	chr14	28729083	28765277	-	antisense
brain	ENSG00000257272	RP11-317N8.3	chr14	35873857	35875303	+	lincRNA
brain	ENSG00000258342	RP11-116N8.1	chr14	35897982	36063743	+	sense_overlapping
brain	ENSG00000259070	LINC00639	chr14	38749339	38948273	-	lincRNA
brain	ENSG00000250366	TUNAR	chr14	95876392	95925571	+	lincRNA
brain	ENSG00000206187	RP11-1084I9.1	chr15	25902360	26053120	+	lincRNA
brain	ENSG00000259964	THSD4-AS1	chr15	71147650	71189042	-	antisense
brain	ENSG00000259234	ANKRD34C-AS1	chr15	79191707	79283945	-	lincRNA
brain	ENSG00000259417	LINC01314	chr15	80195484	80252213	-	lincRNA
brain	ENSG00000261790	AC005606.14	chr16	1984877	1990357	-	lincRNA
brain	ENSG00000262521	AJ003147.8	chr16	3181233	3184018	-	lincRNA
brain	ENSG00000261329	CTD-2049O4.1	chr16	27678940	27718806	-	antisense
brain	ENSG00000260186	RP11-481J2.2	chr16	58421326	58462470	+	lincRNA
brain	ENSG00000260664	AC004158.3	chr16	72425948	72533892	+	lincRNA
brain	ENSG00000260788	RP11-298D21.1	chr16	83721119	83772936	-	antisense
brain	ENSG00000235979	AC004448.5	chr17	19417804	19492991	-	lincRNA
brain	ENSG00000197322	C17orf102	chr17	34574123	34579369	-	lincRNA
brain	ENSG00000267568	RP11-87G24.3	chr17	76950317	76969156	-	processed_transcript
brain	ENSG00000225180	AATK-AS1	chr17	81165507	81183164	+	antisense
brain	ENSG00000265962	GACAT2	chr18	8695856	8707621	-	antisense
brain	ENSG00000234646	RP4-753D10.3	chr20	23031542	23039236	+	sense_overlapping
brain	ENSG00000231015	RP5-860P4.2	chr20	24679547	24680991	+	lincRNA
brain	ENSG00000132832	LINC01260	chr20	44656451	44696096	-	antisense
brain	ENSG00000226308	RP4-813D12.3	chr20	57266797	57282998	+	lincRNA
brain	ENSG00000267934	CTB-176F20.3	chr19	23323968	23329101	+	antisense
brain	ENSG00000237517	DGCR5	chr22	18970514	19031242	+	antisense
brain	ENSG00000273032	DGCR9	chr22	19017834	19020248	+	lincRNA
brain	ENSG00000243902	ELFN2	chr22	37339583	37427445	-	sense_overlapping
brain	ENSG00000227757	AP000282.2	chr21	32913649	33071104	-	antisense
colon	ENSG00000228221	LINC00578	chr3	177441921	177752305	+	lincRNA
colon	ENSG00000269936	RP11-394O4.5	chr5	149430286	149432834	+	lincRNA
colon	ENSG00000272463	RP11-532F6.3	chr6	708592	711405	-	lincRNA
colon	ENSG00000254645	RP11-396O20.2	chr11	15701963	15758898	-	lincRNA
colon	ENSG00000257582	LINC01475	chr10	99526350	99531177	-	lincRNA
colon	ENSG00000258137	RP11-753H16.3	chr12	54353661	54497688	+	antisense
colon	ENSG00000258274	RP11-887P2.5	chr12	93707791	93737823	-	antisense
colon	ENSG00000259342	RP11-519G16.5	chr15	45430652	45441808	-	antisense
colon	ENSG00000233101	HOXB-AS3	chr17	48549630	48606414	+	antisense
colon	ENSG00000267968	AC011523.2	chr19	50830530	50851089	+	antisense
esophagus	ENSG00000236915	RP4-651E10.4	chr1	86571181	86693203	-	antisense
esophagus	ENSG00000227028	SLC8A1-AS1	chr2	39786453	40255209	+	antisense
esophagus	ENSG00000244040	IL12A-AS1	chr3	159913400	160225299	-	antisense
esophagus	ENSG00000244128	LINC01322	chr3	165206960	165655423	+	lincRNA
esophagus	ENSG00000228221	LINC00578	chr3	177441921	177752305	+	lincRNA
esophagus	ENSG00000230825	AC005532.5	chr7	7255154	7277779	+	processed_transcript
esophagus	ENSG00000251381	LINC00958	chr11	12962510	12989548	-	lincRNA
esophagus	ENSG00000258077	RP11-114H23.1	chr12	75563202	75984015	-	lincRNA
esophagus	ENSG00000261040	WFDC21P	chr17	60083566	60091885	-	processed_transcript
esophagus	ENSG00000266729	DSG1-AS1	chr18	31343368	31426988	-	antisense
heart	ENSG00000225315	RP11-293P20.2	chr1	24040835	24086799	+	antisense
heart	ENSG00000232002	AC093642.6	chr2	242047695	242084138	-	lincRNA
heart	ENSG00000250497	AC007126.1	chr4	13777377	13782157	-	lincRNA
heart	ENSG00000250392	RP11-700N1.1	chr4	119939540	119964293	+	lincRNA
heart	ENSG00000215246	RP11-43F13.3	chr5	987180	997308	-	antisense
heart	ENSG00000253925	CTB-178M22.1	chr5	168085329	168187719	-	antisense
heart	ENSG00000260604	RP1-140K8.5	chr6	3904920	3911979	-	lincRNA
heart	ENSG00000261189	RP3-512B11.3	chr6	7540451	7541338	-	antisense
heart	ENSG00000232310	RP11-557H15.4	chr6	134525314	134659836	-	lincRNA
heart	ENSG00000270087	RP11-399K21.11	chr10	75279726	75401246	-	lincRNA
heart	ENSG00000258667	HIF1A-AS2	chr14	61715558	61751097	-	lincRNA
heart	ENSG00000258602	RP11-7F17.7	chr14	76959638	76965802	+	lincRNA
heart	ENSG00000258676	RP11-386M24.3	chr15	92580829	92600545	+	processed_transcript
heart	ENSG00000260186	RP11-481J2.2	chr16	58421326	58462470	+	lincRNA
liver	ENSG00000224093	RP5-1033H22.2	chr1	93592199	93605573	+	antisense
liver	ENSG00000250056	LINC01018	chr5	6582136	6588499	+	lincRNA
liver	ENSG00000249364	RP11-434D9.1	chr5	67379378	67805238	+	lincRNA
liver	ENSG00000232667	AC004862.6	chr7	80312574	80391474	-	antisense
liver	ENSG00000253944	RP11-156K13.1	chr8	17801345	17861069	+	antisense
liver	ENSG00000245750	DRAIC	chr15	69463026	69571440	+	lincRNA
liver	ENSG00000261058	RP11-252E2.2	chr16	75119558	75144200	+	lincRNA
liver	ENSG00000261978	CTD-2529O21.2	chr17	80023894	80026107	+	antisense
liver	ENSG00000266850	RP11-370A5.1	chr18	22723491	22907721	-	antisense
liver	ENSG00000267586	LINC00907	chr18	42159283	42691422	+	lincRNA
lung	ENSG00000226598	AC017060.1	chr7	17463445	17558909	-	lincRNA
lung	ENSG00000243144	RP11-115N4.1	chr7	91311368	91515409	+	lincRNA
lung	ENSG00000256615	RP11-59N23.3	chr12	21662313	21760032	+	antisense
lung	ENSG00000256234	RP11-283G6.4	chr12	26211164	26335856	-	antisense
lung	ENSG00000259471	LINC01169	chr15	66582190	66685794	+	lincRNA
lung	ENSG00000259925	CTA-363E6.2	chr16	19343647	19401693	-	lincRNA
lung	ENSG00000267107	PCAT19	chr19	41454169	41500649	-	lincRNA
muscle	ENSG00000225315	RP11-293P20.2	chr1	24040835	24086799	+	antisense
muscle	ENSG00000224609	HSD52	chr1	59131936	59208121	-	processed_transcript
muscle	ENSG00000230970	HHATL-AS1	chr3	42702653	42706776	+	antisense
muscle	ENSG00000254833	RP11-50B3.2	chr11	126160714	126176035	+	lincRNA
muscle	ENSG00000255772	LINC01479	chr12	67929235	67970017	+	lincRNA
muscle	ENSG00000259616	RP11-507B12.2	chr15	61298791	61635449	-	lincRNA
muscle	ENSG00000259986	RP11-382A20.4	chr15	83179182	83439445	+	antisense
muscle	ENSG00000259881	RP11-830F9.5	chr16	88881038	88887136	+	antisense
muscle	ENSG00000214970	CTC-297N7.7	chr17	10579040	10623036	+	antisense
muscle	ENSG00000234899	SOX9-AS1	chr17	72034107	72237203	-	processed_transcript
muscle	ENSG00000174407	MIR1-1HG	chr20	62550453	62570764	+	antisense
muscle	ENSG00000267291	CTB-186G2.1	chr19	38596346	38601694	+	antisense
muscle	ENSG00000235295	FLJ41941	chr22	18029385	18037968	+	lincRNA
prostate	ENSG00000231689	LINC01090	chr2	187712816	188384313	-	lincRNA
prostate	ENSG00000251321	PCAT4	chr4	79827471	79877770	+	lincRNA
prostate	ENSG00000226965	AC003088.1	chr7	110432239	110534754	-	lincRNA
prostate	ENSG00000248801	C8orf34-AS1	chr8	68303468	68331491	-	antisense
prostate	ENSG00000255240	RP11-142C4.6	chr11	58933643	59058659	-	antisense
prostate	ENSG00000271850	RP11-16D22.2	chr13	34348043	34614170	+	lincRNA
prostate	ENSG00000245750	DRAIC	chr15	69463026	69571440	+	lincRNA
prostate	ENSG00000259641	PCAT29	chr15	69592129	69695750	+	lincRNA
prostate	ENSG00000259925	CTA-363E6.2	chr16	19343647	19401693	-	lincRNA
prostate	ENSG00000265246	RP11-663N22.1	chr17	27237859	27241661	-	lincRNA
prostate	ENSG00000265542	RP11-60A24.3	chr17	57771946	57834749	-	lincRNA
prostate	ENSG00000236830	CBR3-AS1	chr21	36131767	36175815	-	processed_transcript
skin	ENSG00000224592	RP5-884C9.2	chr1	38047314	38119025	+	lincRNA
skin	ENSG00000229699	RP1-140J1.1	chr1	153174518	153191676	+	lincRNA
skin	ENSG00000232628	RP11-365O16.3	chr1	224208747	224213279	-	sense_intronic
skin	ENSG00000248360	LINC00504	chr4	14470465	14888169	-	lincRNA
skin	ENSG00000248517	RP11-386B13.4	chr4	184988997	185005186	+	lincRNA
skin	ENSG00000236740	RP11-411K7.1	chr6	53930022	53997667	+	lincRNA
skin	ENSG00000236996	MLIP-IT1	chr6	53998890	54007152	+	sense_intronic
skin	ENSG00000224079	AC091729.7	chr7	1074450	1078036	+	antisense
skin	ENSG00000236453	AC003092.1	chr7	94022833	94066661	+	lincRNA
skin	ENSG00000255494	LINC00681	chr8	12794243	12818291	+	lincRNA
skin	ENSG00000253217	KB-1991G8.1	chr8	100337595	100350707	+	lincRNA
skin	ENSG00000254951	RP11-494M8.4	chr11	7754393	7905955	-	sense_overlapping
skin	ENSG00000238266	LINC00707	chr10	6779598	6842906	+	lincRNA
skin	ENSG00000246740	PLA2G4E-AS1	chr15	41972763	41999094	+	antisense
skin	ENSG00000259283	RP11-26L20.3	chr16	55259969	55333588	-	antisense
skin	ENSG00000234477	AC004231.2	chr17	40921430	40975926	+	antisense
skin	ENSG00000261040	WFDC21P	chr17	60083566	60091885	-	processed_transcript
skin	ENSG00000223573	TINCR	chr19	5558167	5568034	-	lincRNA
skin	ENSG00000267922	AC007193.6	chr19	46101122	46196218	+	lincRNA
small.intestine	ENSG00000224093	RP5-1033H22.2	chr1	93592199	93605573	+	antisense
small.intestine	ENSG00000224259	LINC01133	chr1	159961218	159979061	+	lincRNA
small.intestine	ENSG00000216560	LINC00955	chr4	3576869	3590711	+	processed_transcript
small.intestine	ENSG00000250497	AC007126.1	chr4	13777377	13782157	-	lincRNA
small.intestine	ENSG00000242258	LINC00996	chr7	150433654	150448140	+	lincRNA
small.intestine	ENSG00000255518	RP11-148O21.4	chr8	11556251	11558022	-	antisense
small.intestine	ENSG00000253535	RP11-624C23.1	chr8	24295814	24912073	-	antisense
small.intestine	ENSG00000237153	RP11-132E11.2	chr9	17048919	17112815	+	lincRNA
small.intestine	ENSG00000198788	MUC2	chr11	1074875	1110511	+	processed_transcript
small.intestine	ENSG00000257582	LINC01475	chr10	99526350	99531177	-	lincRNA
small.intestine	ENSG00000259342	RP11-519G16.5	chr15	45430652	45441808	-	antisense
small.intestine	ENSG00000261617	RP11-243A14.1	chr16	9355588	9408093	+	lincRNA
small.intestine	ENSG00000269416	LINC01224	chr19	23399233	23416075	-	lincRNA
spleen	ENSG00000234572	AC007880.1	chr2	64846130	64863626	-	lincRNA
spleen	ENSG00000233143	DIRC3-AS1	chr2	217282739	217336120	+	lincRNA
spleen	ENSG00000272382	CTD-2035E11.4	chr5	43033716	43034635	+	lincRNA
spleen	ENSG00000248996	RP11-1334A24.6	chr5	177494995	177503647	+	antisense
spleen	ENSG00000230438	SERPINB9P1	chr6	2854657	2881407	-	lincRNA
spleen	ENSG00000216863	LY86-AS1	chr6	6346465	6622771	-	antisense
spleen	ENSG00000272053	RP11-367G6.3	chr6	25014952	25042170	-	lincRNA
spleen	ENSG00000206337	HCP5	chr6	31400702	31477506	+	sense_overlapping
spleen	ENSG00000237181	AC147651.4	chr7	603185	608482	+	antisense
spleen	ENSG00000225541	AC002480.5	chr7	22571607	22661792	-	sense_overlapping
spleen	ENSG00000242258	LINC00996	chr7	150433654	150448140	+	lincRNA
spleen	ENSG00000250850	RP11-297B17.3	chr9	37002697	37008040	+	antisense
spleen	ENSG00000228512	RP11-281A20.2	chr9	117783448	117868071	+	lincRNA
spleen	ENSG00000180539	C9orf139	chr9	137027464	137037957	+	antisense
spleen	ENSG00000254560	BBOX1-AS1	chr11	27047186	27220113	-	antisense
spleen	ENSG00000254975	RP11-672A2.3	chr11	76675079	76703195	+	lincRNA
spleen	ENSG00000255258	RP11-448P19.1	chr11	133783671	133810376	-	lincRNA
spleen	ENSG00000257582	LINC01475	chr10	99526350	99531177	-	lincRNA
spleen	ENSG00000255733	IFNG-AS1	chr12	67989445	68234686	+	antisense
spleen	ENSG00000251301	RP11-81H14.2	chr12	68332888	68451663	-	lincRNA
spleen	ENSG00000258115	RP11-89M22.3	chr12	72046149	72057377	-	antisense
spleen	ENSG00000257595	RP3-473L9.4	chr12	111369282	111403310	+	lincRNA
spleen	ENSG00000238121	LINC00426	chr13	30340270	30377145	-	lincRNA
spleen	ENSG00000258760	CTD-2509G16.5	chr14	65236480	65318790	-	lincRNA
spleen	ENSG00000245466	CTD-2540L5.6	chr14	70608798	70641298	-	lincRNA
spleen	ENSG00000258733	CTD-2341M24.1	chr14	85934710	86129778	+	lincRNA
spleen	ENSG00000253364	RP11-731F5.2	chr14	105644496	105649057	-	lincRNA
spleen	ENSG00000259772	RP11-16E12.2	chr15	31221999	31230838	-	lincRNA
spleen	ENSG00000259182	RP11-424I19.2	chr15	101168530	101170821	+	lincRNA
spleen	ENSG00000261742	LINC00922	chr16	65284499	65576300	-	lincRNA
spleen	ENSG00000205015	RP11-46C24.3	chr16	89166383	89169147	+	lincRNA
spleen	ENSG00000267121	CTD-2020K17.1	chr17	45190931	45222222	-	antisense
spleen	ENSG00000177338	LINC00469	chr17	73750330	73828520	-	lincRNA
spleen	ENSG00000266106	RP11-647F2.2	chr17	74307210	74309790	-	antisense
spleen	ENSG00000267568	RP11-87G24.3	chr17	76950317	76969156	-	processed_transcript
spleen	ENSG00000261924	CTD-2561B21.5	chr17	80966239	80971213	-	antisense
spleen	ENSG00000266573	RP11-449D8.5	chr18	24725781	24929076	+	lincRNA
spleen	ENSG00000267327	CTD-2008L17.1	chr18	55893038	56023522	+	lincRNA
spleen	ENSG00000267174	CTC-510F12.4	chr19	11300777	11324441	-	3prime_overlapping_ncrna
spleen	ENSG00000267291	CTB-186G2.1	chr19	38596346	38601694	+	antisense
spleen	ENSG00000183822	CTA-833B7.2	chr22	36847372	36870441	-	antisense
spleen	ENSG00000203527	Z99756.1	chr22	43275955	43283830	+	antisense
spleen	ENSG00000251322	SHANK3	chr22	50674415	50733298	+	processed_transcript
stomach	ENSG00000241720	RP4-735C1.4	chr1	109725820	109775252	+	antisense
stomach	ENSG00000260604	RP1-140K8.5	chr6	3904920	3911979	-	lincRNA
stomach	ENSG00000259974	LINC00261	chr20	22547671	22578642	-	lincRNA
testis	ENSG00000230021	RP5-857K21.4	chr1	601436	724707	-	lincRNA
testis	ENSG00000225315	RP11-293P20.2	chr1	24040835	24086799	+	antisense
testis	ENSG00000230615	RP5-1198O20.4	chr1	44030443	44115913	+	lincRNA
testis	ENSG00000228237	EFCAB14-AS1	chr1	46674036	46692098	+	antisense
testis	ENSG00000232245	RP4-705F19.1	chr1	54416256	54420860	+	lincRNA
testis	ENSG00000234810	RP11-466L17.1	chr1	55581037	55735002	+	lincRNA
testis	ENSG00000224609	HSD52	chr1	59131936	59208121	-	processed_transcript
testis	ENSG00000229294	RP5-1044H5.1	chr1	65279456	65306521	-	antisense
testis	ENSG00000232284	GNG12-AS1	chr1	67832303	68202987	+	antisense
testis	ENSG00000229051	RP5-952N6.1	chr1	70706453	70786468	+	lincRNA
testis	ENSG00000230735	RP11-413E1.4	chr1	89629725	89676386	+	sense_intronic
testis	ENSG00000235202	LINC01525	chr1	117295520	117321336	+	lincRNA
testis	ENSG00000231966	RP11-12M5.4	chr1	179829609	179836124	-	lincRNA
testis	ENSG00000228208	C1orf143	chr1	218510096	218525978	+	lincRNA
testis	ENSG00000234818	AC092687.5	chr2	10589166	10604830	+	antisense
testis	ENSG00000234378	AC098828.2	chr2	20063856	20106829	-	lincRNA
testis	ENSG00000230876	LINC00486	chr2	32825443	32926693	+	lincRNA
testis	ENSG00000203386	LINC01317	chr2	33706886	34297753	+	lincRNA
testis	ENSG00000237803	LINC00211	chr2	37826247	37876274	-	lincRNA
testis	ENSG00000227028	SLC8A1-AS1	chr2	39786453	40255209	+	antisense
testis	ENSG00000205054	LINC01121	chr2	45164870	45323295	-	processed_transcript
testis	ENSG00000234572	AC007880.1	chr2	64846130	64863626	-	lincRNA
testis	ENSG00000204929	AC074391.1	chr2	65436711	66084639	+	lincRNA
testis	ENSG00000224850	AC108051.3	chr2	103011779	103019898	+	lincRNA
testis	ENSG00000227400	AC012501.2	chr2	153421616	153593288	-	sense_overlapping
testis	ENSG00000227480	CCDC148-AS1	chr2	158166650	158236169	+	antisense
testis	ENSG00000236107	AC010127.3	chr2	165957399	166301784	+	antisense
testis	ENSG00000231898	AC012594.1	chr2	170332085	170408564	-	antisense
testis	ENSG00000229066	AC096649.3	chr2	175257250	175454640	+	lincRNA
testis	ENSG00000230408	AC007163.6	chr2	200780495	200812170	-	antisense
testis	ENSG00000224342	AC007879.1	chr2	207173634	207222790	+	lincRNA
testis	ENSG00000223725	AC007879.5	chr2	207239864	207529795	-	antisense
testis	ENSG00000236886	AC007563.5	chr2	216694464	216994079	+	antisense
testis	ENSG00000227479	AC124861.1	chr2	240227560	240256035	-	lincRNA
testis	ENSG00000224514	LINC00620	chr3	13650696	13746637	+	antisense
testis	ENSG00000242797	GLYCTK-AS1	chr3	52288580	52299067	-	processed_transcript
testis	ENSG00000189196	LINC00994	chr3	64078361	64087363	-	lincRNA
testis	ENSG00000240405	LINC01212	chr3	69999577	70015318	+	lincRNA
testis	ENSG00000243944	RP11-167H9.4	chr3	150039214	150213726	+	antisense
testis	ENSG00000243550	LINC01214	chr3	150265412	150287373	-	lincRNA
testis	ENSG00000244040	IL12A-AS1	chr3	159913400	160225299	-	antisense
testis	ENSG00000237473	RP11-324C10.1	chr3	173153737	173336965	+	lincRNA
testis	ENSG00000232461	RP11-644C3.1	chr3	176643941	176867838	-	lincRNA
testis	ENSG00000223358	EHHADH-AS1	chr3	185162871	185191955	+	antisense
testis	ENSG00000246095	LINC01096	chr4	13546075	13547801	-	lincRNA
testis	ENSG00000250930	LNX1-AS1	chr4	53496400	53549578	+	antisense
testis	ENSG00000250546	RP11-8L2.1	chr4	83796436	84293412	-	processed_transcript
testis	ENSG00000245322	RP11-15B17.1	chr4	99950006	100195099	+	antisense
testis	ENSG00000260091	RP11-33B1.4	chr4	119409333	119410233	+	lincRNA
testis	ENSG00000250392	RP11-700N1.1	chr4	119939540	119964293	+	lincRNA
testis	ENSG00000249618	RP11-422J15.1	chr4	129771659	129955368	+	lincRNA
testis	ENSG00000196951	SCOC-AS1	chr4	140283724	140373381	-	antisense
testis	ENSG00000234828	RP11-526A4.1	chr4	149352017	149896233	-	lincRNA
testis	ENSG00000251165	F11-AS1	chr4	186286094	186500997	-	antisense
testis	ENSG00000250590	RP11-565A3.2	chr4	187532878	187672641	-	lincRNA
testis	ENSG00000251273	RP11-549K20.1	chr5	25126305	25190656	-	lincRNA
testis	ENSG00000177738	CTD-2201E18.3	chr5	43014414	43067419	-	sense_overlapping
testis	ENSG00000249364	RP11-434D9.1	chr5	67379378	67805238	+	lincRNA
testis	ENSG00000248202	RP11-455B3.1	chr5	97881420	97922695	+	lincRNA
testis	ENSG00000251027	CTC-254B4.1	chr5	106815197	107011014	-	lincRNA
testis	ENSG00000251187	CTC-459M5.2	chr5	112192020	112210139	+	antisense
testis	ENSG00000251538	RP11-166A12.1	chr5	122628952	122730685	-	lincRNA
testis	ENSG00000248125	CTB-73N10.1	chr5	145429868	145451099	+	lincRNA
testis	ENSG00000176515	RP5-856G1.2	chr6	1079929	1104946	+	lincRNA
testis	ENSG00000238158	RP11-420L9.4	chr6	3831933	3855737	+	sense_overlapping
testis	ENSG00000230174	LINC01149	chr6	31441667	31446973	+	lincRNA
testis	ENSG00000228290	RP11-132M7.3	chr6	84687712	84709578	+	antisense
testis	ENSG00000231971	RP11-557H15.3	chr6	134428240	134520585	-	lincRNA
testis	ENSG00000225752	RP1-45I4.2	chr6	143094034	143099645	-	antisense
testis	ENSG00000227681	RP11-307P5.1	chr6	147660703	147953937	+	lincRNA
testis	ENSG00000223701	RAET1E-AS1	chr6	149884431	149919508	+	antisense
testis	ENSG00000234519	RP3-495K2.1	chr6	169067818	169069424	+	lincRNA
testis	ENSG00000242474	AC093627.9	chr7	135853	149466	-	lincRNA
testis	ENSG00000228010	AC073343.13	chr7	6663974	6708901	+	antisense
testis	ENSG00000232667	AC004862.6	chr7	80312574	80391474	-	antisense
testis	ENSG00000188693	CYP51A1-AS1	chr7	92134604	92180725	+	antisense
testis	ENSG00000226851	AC004112.4	chr7	112328189	112409623	-	antisense
testis	ENSG00000238202	AC002465.2	chr7	117300861	117322236	+	antisense
testis	ENSG00000241449	RP11-545G3.1	chr7	150040521	150076655	+	lincRNA
testis	ENSG00000253774	CTD-3023L14.1	chr8	8559894	8562124	+	lincRNA
testis	ENSG00000254367	RP11-211C9.1	chr8	8723693	8782479	-	lincRNA
testis	ENSG00000253608	RP11-770E5.1	chr8	48551567	48698510	+	antisense
testis	ENSG00000254180	AB015752.3	chr8	90534611	90620070	-	lincRNA
testis	ENSG00000253799	LINC01030	chr8	90592804	90606065	-	lincRNA
testis	ENSG00000253773	C8orf37-AS1	chr8	95204456	95810136	+	lincRNA
testis	ENSG00000181171	FER1L6-AS1	chr8	123984138	124040782	-	antisense
testis	ENSG00000235453	TOPORS-AS1	chr9	32551144	32567005	+	antisense
testis	ENSG00000224825	RORB-AS1	chr9	74485551	74499127	-	antisense
testis	ENSG00000228189	RP13-60M5.2	chr9	88627189	88652160	-	lincRNA
testis	ENSG00000229613	LINC01501	chr9	90463524	90582744	-	lincRNA
testis	ENSG00000237461	RP11-554F20.1	chr9	99585786	99819889	-	lincRNA
testis	ENSG00000237548	TTLL11-IT1	chr9	121884636	121963719	-	lincRNA
testis	ENSG00000255125	RP11-685M7.5	chr11	10783313	10801625	+	antisense
testis	ENSG00000254409	RP11-613D13.4	chr11	43921059	44001157	+	sense_overlapping
testis	ENSG00000181995	LINC00301	chr11	60615736	60687149	+	lincRNA
testis	ENSG00000245832	RP11-179A16.1	chr11	81879851	82718082	-	lincRNA
testis	ENSG00000254733	RP11-317J19.1	chr11	86431590	86622867	+	antisense
testis	ENSG00000250519	RP11-680H20.2	chr11	94238150	94279206	+	lincRNA
testis	ENSG00000175773	RP11-121M22.1	chr11	130314993	130403657	+	lincRNA
testis	ENSG00000255258	RP11-448P19.1	chr11	133783671	133810376	-	lincRNA
testis	ENSG00000204365	C10orf126	chr10	28846408	28881898	+	lincRNA
testis	ENSG00000224265	RP11-168L22.2	chr10	43323665	43327932	+	lincRNA
testis	ENSG00000223910	ZNF32-AS3	chr10	43628817	43674703	+	antisense
testis	ENSG00000241577	RP11-523O18.7	chr10	48883955	48935213	-	sense_overlapping
testis	ENSG00000235931	LINC01553	chr10	59955430	59960913	-	lincRNA
testis	ENSG00000233643	RP11-491H19.1	chr10	61781745	61821246	-	lincRNA
testis	ENSG00000228566	RP11-170M17.1	chr10	63664664	63990568	+	lincRNA
testis	ENSG00000234149	RP11-77G23.2	chr10	75003055	75025174	-	antisense
testis	ENSG00000236467	KCNMA1-AS1	chr10	76888044	76980624	+	antisense
testis	ENSG00000255572	RP11-273B20.3	chr12	7166674	7189069	-	antisense
testis	ENSG00000247498	RP11-392P7.6	chr12	12927726	12984645	+	antisense
testis	ENSG00000256615	RP11-59N23.3	chr12	21662313	21760032	+	antisense
testis	ENSG00000257510	RP11-609L23.1	chr12	42615503	42646498	-	lincRNA
testis	ENSG00000258234	RP11-370I10.2	chr12	48231098	48284210	-	lincRNA
testis	ENSG00000257771	RP11-70F11.8	chr12	49911953	49930320	+	lincRNA
testis	ENSG00000256199	RP11-439H13.2	chr12	64507166	64533638	-	lincRNA
testis	ENSG00000258084	RP11-754N21.1	chr12	78352519	78483019	+	lincRNA
testis	ENSG00000258216	RP11-654D12.2	chr12	89882665	89989289	+	lincRNA
testis	ENSG00000249550	LINC01234	chr12	113679459	113773683	-	lincRNA
testis	ENSG00000224429	LINC00539	chr13	21303515	21348721	-	lincRNA
testis	ENSG00000237001	WASF3-AS1	chr13	26606544	26641364	-	antisense
testis	ENSG00000223732	RP11-321C24.1	chr13	44982077	45083125	-	lincRNA
testis	ENSG00000271564	RP13-444H2.1	chr13	52334295	52341896	+	lincRNA
testis	ENSG00000243319	FGF14-IT1	chr13	102292327	102394519	-	sense_intronic
testis	ENSG00000227248	FAM155A-IT1	chr13	107788342	107835451	-	sense_intronic
testis	ENSG00000229373	LINC00452	chr13	113888306	113923512	+	lincRNA
testis	ENSG00000168260	LINC01599	chr14	50083651	50092643	-	lincRNA
testis	ENSG00000237356	AL163953.3	chr14	53169054	53687258	+	processed_transcript
testis	ENSG00000258583	LINC01500	chr14	58828234	59017328	+	lincRNA
testis	ENSG00000258820	RP11-293M10.2	chr14	75259411	75271950	+	antisense
testis	ENSG00000258766	DIO2-AS1	chr14	80211419	80455469	+	antisense
testis	ENSG00000251602	RP11-521B24.3	chr14	105416884	105419739	-	antisense
testis	ENSG00000259647	RP11-143J24.1	chr15	30005443	30045848	-	lincRNA
testis	ENSG00000259336	RP11-323I15.5	chr15	35099022	35169698	-	lincRNA
testis	ENSG00000246740	PLA2G4E-AS1	chr15	41972763	41999094	+	antisense
testis	ENSG00000259264	RP11-60L3.1	chr15	74202705	74221557	+	antisense
testis	ENSG00000260288	RP11-24M17.4	chr15	75737820	75763321	+	processed_transcript
testis	ENSG00000261043	RP11-24M17.6	chr15	75759501	75762405	-	lincRNA
testis	ENSG00000259594	CTD-2034I4.2	chr15	81554003	81696780	+	lincRNA
testis	ENSG00000260125	AGBL1-AS1	chr15	86295649	86317173	-	antisense
testis	ENSG00000257060	RP11-266O8.1	chr15	93312557	93569483	+	lincRNA
testis	ENSG00000262668	AJ003147.9	chr16	3188212	3224779	+	antisense
testis	ENSG00000260510	AC004381.7	chr16	20743663	20766620	-	antisense
testis	ENSG00000270020	RP11-463O9.9	chr16	86520383	86523897	-	lincRNA
testis	ENSG00000182376	RP5-1142A6.8	chr16	88742767	88745748	+	antisense
testis	ENSG00000205015	RP11-46C24.3	chr16	89166383	89169147	+	lincRNA
testis	ENSG00000265749	RP11-849F2.5	chr17	8365563	8381328	+	antisense
testis	ENSG00000266677	RP11-258F1.1	chr17	18172625	18184753	-	antisense
testis	ENSG00000260019	RP11-218F4.1	chr17	27929548	27974223	-	lincRNA
testis	ENSG00000265125	RP11-31I22.3	chr17	33565764	33624122	+	antisense
testis	ENSG00000264622	RP11-642M2.1	chr17	34837871	34859046	-	lincRNA
testis	ENSG00000236383	LINC00854	chr17	43216941	43305976	-	processed_transcript
testis	ENSG00000266357	RP11-101O21.1	chr17	74043452	74154212	-	lincRNA
testis	ENSG00000266106	RP11-647F2.2	chr17	74307210	74309790	-	antisense
testis	ENSG00000265943	RP11-739L10.1	chr18	22699481	22933764	-	antisense
testis	ENSG00000266850	RP11-370A5.1	chr18	22723491	22907721	-	antisense
testis	ENSG00000263765	RP11-746B8.1	chr18	32833454	32938316	+	antisense
testis	ENSG00000267337	LINC01478	chr18	44323436	44531697	-	lincRNA
testis	ENSG00000267028	TCF4-AS1	chr18	55452533	55482940	+	antisense
testis	ENSG00000267057	RP11-456O19.2	chr18	56042135	56096319	+	lincRNA
testis	ENSG00000230492	RP4-753D10.5	chr20	23010209	23030785	-	antisense
testis	ENSG00000229976	RP5-1031J8.1	chr20	39785721	39813229	+	lincRNA
testis	ENSG00000237423	LINC01522	chr20	47980488	47988744	-	lincRNA
testis	ENSG00000234773	CTD-2666L21.1	chr19	12195015	12237767	+	lincRNA
testis	ENSG00000268673	LLNLR-249E10.1	chr19	15760375	15770828	+	lincRNA
testis	ENSG00000269416	LINC01224	chr19	23399233	23416075	-	lincRNA
testis	ENSG00000205786	LINC01531	chr19	35399511	35419385	+	lincRNA
testis	ENSG00000267437	CTC-454I21.4	chr19	37128679	37141640	-	antisense
testis	ENSG00000213904	LIPE-AS1	chr19	42397128	42652355	+	antisense
testis	ENSG00000267922	AC007193.6	chr19	46101122	46196218	+	lincRNA
testis	ENSG00000268460	DKFZp434J0226	chr19	46203426	46214837	+	processed_transcript
testis	ENSG00000268686	AC010524.2	chr19	49368705	49388081	-	antisense
testis	ENSG00000215498	FAM230B	chr22	21167758	21302681	+	processed_transcript
testis	ENSG00000232396	RP1-76B20.11	chr22	29705256	29719859	-	antisense
testis	ENSG00000243902	ELFN2	chr22	37339583	37427445	-	sense_overlapping
testis	ENSG00000230794	AF015720.3	chr21	35713139	35732942	-	lincRNA
thyroid	ENSG00000254485	RP11-380O24.1	chr3	9292588	9363303	-	antisense
thyroid	ENSG00000251076	RP11-526F3.1	chr5	112228283	112257309	+	antisense
thyroid	ENSG00000255367	RP13-726E6.2	chr11	3481520	3581211	-	lincRNA
thyroid	ENSG00000259104	PTCSC3	chr14	36136108	36176468	-	lincRNA
thyroid	ENSG00000230258	AC002539.1	chr17	70017324	70128859	-	antisense
thyroid	ENSG00000206129	CTD-2008L17.2	chr18	56003613	56191262	-	lincRNA
thyroid	ENSG00000226308	RP4-813D12.3	chr20	57266797	57282998	+	lincRNA
thyroid	ENSG00000267268	AC007204.2	chr19	19900968	19963464	+	lincRNA
thyroid	ENSG00000267383	CTC-260E6.6	chr19	20125377	20321305	-	antisense

## Sheet: FANTOM
Tissue	LncRNA IDs	LncRNA Symbols	Chr	Star	End	Strand	Biotype
adipose.tissue	ENSG00000228971	RP11-286B14.1	chr1	95510116	95782342	+	lincRNA
adipose.tissue	ENSG00000235288	RP11-70C1.3	chr3	42785087	42852428	-	antisense
adipose.tissue	ENSG00000249073	WSPAR	chr5	133913677	133917269	+	lincRNA
adipose.tissue	ENSG00000230333	AC004538.3	chr7	11180902	11520175	+	processed_transcript
adipose.tissue	ENSG00000253554	RP11-32K4.1	chr8	63687179	64368558	-	antisense
adipose.tissue	ENSG00000248550	OTX2-AS1	chr14	56813183	57152177	+	lincRNA
adipose.tissue	ENSG00000259407	RP11-158M2.3	chr15	85744109	85750281	-	antisense
adipose.tissue	ENSG00000257060	RP11-266O8.1	chr15	93312557	93569483	+	lincRNA
adipose.tissue	ENSG00000260785	CASC17	chr17	71097775	71202177	-	lincRNA
adipose.tissue	ENSG00000265091	RP11-835E18.5	chr18	5232876	5238526	-	lincRNA
adipose.tissue	ENSG00000265984	RP11-699A5.2	chr18	21240675	21241371	-	lincRNA
adipose.tissue	ENSG00000267313	KC6	chr18	41465783	41632185	-	lincRNA
adipose.tissue	ENSG00000243961	RP5-839B4.8	chr20	9986088	10007116	+	lincRNA
adipose.tissue	ENSG00000233574	CTA-929C8.5	chr22	27276240	27286349	+	lincRNA
adrenal.gland	ENSG00000224609	HSD52	chr1	59131936	59208121	-	processed_transcript
adrenal.gland	ENSG00000226828	RP11-278H7.1	chr1	243917402	244047317	+	lincRNA
adrenal.gland	ENSG00000237667	LINC01115	chr2	779840	868426	-	lincRNA
adrenal.gland	ENSG00000217258	AC007249.3	chr2	10452319	10455552	+	lincRNA
adrenal.gland	ENSG00000205054	LINC01121	chr2	45164870	45323295	-	processed_transcript
adrenal.gland	ENSG00000231689	LINC01090	chr2	187712816	188384313	-	lincRNA
adrenal.gland	ENSG00000232023	AC009410.1	chr2	228483261	228611395	-	lincRNA
adrenal.gland	ENSG00000242797	GLYCTK-AS1	chr3	52288580	52299067	-	processed_transcript
adrenal.gland	ENSG00000248456	RP11-553P9.3	chr4	135112905	135123779	-	lincRNA
adrenal.gland	ENSG00000244968	LIFR-AS1	chr5	38556786	38671216	+	antisense
adrenal.gland	ENSG00000249073	WSPAR	chr5	133913677	133917269	+	lincRNA
adrenal.gland	ENSG00000242474	AC093627.9	chr7	135853	149466	-	lincRNA
adrenal.gland	ENSG00000232729	AC083884.8	chr7	74688939	74729001	-	processed_transcript
adrenal.gland	ENSG00000232667	AC004862.6	chr7	80312574	80391474	-	antisense
adrenal.gland	ENSG00000243144	RP11-115N4.1	chr7	91311368	91515409	+	lincRNA
adrenal.gland	ENSG00000253702	RP11-567J20.1	chr8	48597458	48621018	-	lincRNA
adrenal.gland	ENSG00000254008	LINC00051	chr8	142198356	142209003	+	antisense
adrenal.gland	ENSG00000224825	RORB-AS1	chr9	74485551	74499127	-	antisense
adrenal.gland	ENSG00000249086	AC051649.12	chr11	1864177	1866667	+	sense_overlapping
adrenal.gland	ENSG00000256824	RP11-21A7A.2	chr11	64035970	64103653	+	antisense
adrenal.gland	ENSG00000259994	RP11-305E6.4	chr10	30302826	30306066	-	sense_overlapping
adrenal.gland	ENSG00000258334	RP11-161H23.9	chr12	49292631	49324576	-	antisense
adrenal.gland	ENSG00000256725	RP11-662M24.2	chr12	130628316	130716281	-	lincRNA
adrenal.gland	ENSG00000258520	RP11-363J20.2	chr14	69239166	69260567	-	lincRNA
adrenal.gland	ENSG00000251602	RP11-521B24.3	chr14	105416884	105419739	-	antisense
adrenal.gland	ENSG00000259264	RP11-60L3.1	chr15	74202705	74221557	+	antisense
adrenal.gland	ENSG00000259430	CERS3-AS1	chr15	100372939	100437914	+	antisense
adrenal.gland	ENSG00000264622	RP11-642M2.1	chr17	34837871	34859046	-	lincRNA
adrenal.gland	ENSG00000197291	RAMP2-AS1	chr17	42753914	42761257	-	lincRNA
adrenal.gland	ENSG00000266357	RP11-101O21.1	chr17	74043452	74154212	-	lincRNA
adrenal.gland	ENSG00000269416	LINC01224	chr19	23399233	23416075	-	lincRNA
adrenal.gland	ENSG00000267470	ZNF571-AS1	chr19	37548914	37587348	+	antisense
adrenal.gland	ENSG00000268686	AC010524.2	chr19	49368705	49388081	-	antisense
adrenal.gland	ENSG00000232396	RP1-76B20.11	chr22	29705256	29719859	-	antisense
adrenal.gland	ENSG00000228274	RP3-508I15.9	chr22	38667585	38681820	-	antisense
adrenal.gland	ENSG00000233922	AL133493.2	chr21	45593654	45603056	+	lincRNA
adrenal.gland	ENSG00000178947	LINC00086	chrX	134555909	134562429	+	-
adrenal.gland	ENSG00000225278	RP11-782C8.5	chr1	143117763	143280042	-	-
appendix	ENSG00000231246	RP5-965F6.2	chr1	112177234	112360528	-	lincRNA
appendix	ENSG00000234572	AC007880.1	chr2	64846130	64863626	-	lincRNA
appendix	ENSG00000235337	AC114765.2	chr2	220127546	220212491	+	lincRNA
appendix	ENSG00000224376	AC017104.6	chr2	231388976	231394991	+	processed_transcript
appendix	ENSG00000229271	AC091493.2	chr3	16687986	16697479	-	lincRNA
appendix	ENSG00000189196	LINC00994	chr3	64078361	64087363	-	lincRNA
appendix	ENSG00000241163	LINC00877	chr3	72035300	72279503	-	lincRNA
appendix	ENSG00000228221	LINC00578	chr3	177441921	177752305	+	lincRNA
appendix	ENSG00000250103	RP11-380D23.2	chr4	110595513	110615458	-	lincRNA
appendix	ENSG00000250155	CTD-2353F22.1	chr5	36666214	36725195	-	antisense
appendix	ENSG00000272382	CTD-2035E11.4	chr5	43033716	43034635	+	lincRNA
appendix	ENSG00000253647	CTD-2270F17.1	chr5	170389493	170422844	+	antisense
appendix	ENSG00000272801	RP1-170O19.23	chr7	27147366	27152598	-	processed_transcript
appendix	ENSG00000229153	EPHA1-AS1	chr7	143407813	143523449	+	antisense
appendix	ENSG00000242258	LINC00996	chr7	150433654	150448140	+	lincRNA
appendix	ENSG00000245025	RP11-875O11.1	chr8	22984596	23019335	-	antisense
appendix	ENSG00000253535	RP11-624C23.1	chr8	24295814	24912073	-	antisense
appendix	ENSG00000254115	RP11-386D6.1	chr8	86707547	86765023	+	antisense
appendix	ENSG00000253796	RP11-1084E5.1	chr8	108895029	109063417	-	antisense
appendix	ENSG00000253619	RP11-369K17.1	chr8	120913065	121119754	+	lincRNA
appendix	ENSG00000231459	LINC00032	chr9	27245684	27282793	-	lincRNA
appendix	ENSG00000255240	RP11-142C4.6	chr11	58933643	59058659	-	antisense
appendix	ENSG00000255572	RP11-273B20.3	chr12	7166674	7189069	-	antisense
appendix	ENSG00000256234	RP11-283G6.4	chr12	26211164	26335856	-	antisense
appendix	ENSG00000255750	RP11-283G6.5	chr12	26230819	26319720	-	antisense
appendix	ENSG00000255733	IFNG-AS1	chr12	67989445	68234686	+	antisense
appendix	ENSG00000224429	LINC00539	chr13	21303515	21348721	-	lincRNA
appendix	ENSG00000238121	LINC00426	chr13	30340270	30377145	-	lincRNA
appendix	ENSG00000258760	CTD-2509G16.5	chr14	65236480	65318790	-	lincRNA
appendix	ENSG00000245466	CTD-2540L5.6	chr14	70608798	70641298	-	lincRNA
appendix	ENSG00000258733	CTD-2341M24.1	chr14	85934710	86129778	+	lincRNA
appendix	ENSG00000259342	RP11-519G16.5	chr15	45430652	45441808	-	antisense
appendix	ENSG00000257060	RP11-266O8.1	chr15	93312557	93569483	+	lincRNA
appendix	ENSG00000260186	RP11-481J2.2	chr16	58421326	58462470	+	lincRNA
appendix	ENSG00000260896	PRCAT47	chr16	80828735	80892595	-	lincRNA
appendix	ENSG00000236194	AC003104.1	chr17	42270517	42272683	-	sense_intronic
appendix	ENSG00000267121	CTD-2020K17.1	chr17	45190931	45222222	-	antisense
appendix	ENSG00000244649	CTD-2377D24.6	chr17	48646923	48707346	+	lincRNA
appendix	ENSG00000267568	RP11-87G24.3	chr17	76950317	76969156	-	processed_transcript
appendix	ENSG00000267327	CTD-2008L17.1	chr18	55893038	56023522	+	lincRNA
appendix	ENSG00000267968	AC011523.2	chr19	50830530	50851089	+	antisense
appendix	ENSG00000235271	LINC01422	chr22	26903292	26920611	+	lincRNA
appendix	ENSG00000175164	ABO	chr9	136108318	136154268	-	-
appendix	ENSG00000206176	AC023490.1	chr22	20378801	20381935	+	-
appendix	ENSG00000225931	RP3-395M20.7	chr1	2497563	2501327	+	-
appendix	ENSG00000231486	AC096579.7	chr2	89130700	89165708	-	-
appendix	ENSG00000240754	RP11-38J22.6	chr1	206282372	206306134	-	-
appendix	ENSG00000264198	RP11-94L15.2	chr17	37913974	37922686	-	-
appendix	ENSG00000264940	SNORD3C	chr17	18965243	19093451	-	-
bladder	ENSG00000231826	AC016735.2	chr2	43027853	43039547	-	lincRNA
bladder	ENSG00000272168	CASC15	chr6	21664772	22214505	+	lincRNA
bladder	ENSG00000260899	RP11-2C24.4	chr16	30740667	30751381	+	processed_transcript
bladder	ENSG00000186526	CYP4F8	chr19	15726029	15747633	+	-
blood	ENSG00000235770	LINC00607	chr2	215611563	215843722	-	lincRNA
blood	ENSG00000228495	LINC01013	chr6	132131915	132169374	+	lincRNA
blood	ENSG00000265091	RP11-835E18.5	chr18	5232876	5238526	-	lincRNA
blood	ENSG00000227844	RP13-143G15.3	chr6	136355011	136397719	-	-
blood	ENSG00000244314	RN7SL36P	chr3	194866298	194876732	-	-
brain	ENSG00000236948	RP11-154H17.1	chr1	5587368	5668295	-	lincRNA
brain	ENSG00000223944	RP5-1180C18.1	chr1	37262739	37325100	-	lincRNA
brain	ENSG00000228971	RP11-286B14.1	chr1	95510116	95782342	+	lincRNA
brain	ENSG00000225206	MIR137HG	chr1	97988000	98049863	-	lincRNA
brain	ENSG00000232825	RP5-896L10.1	chr1	99004276	99148852	+	antisense
brain	ENSG00000232895	RP4-543J13.1	chr1	114206427	114262278	-	lincRNA
brain	ENSG00000227082	CH17-437K3.1	chr1	121396754	121463129	+	lincRNA
brain	ENSG00000231429	RP11-343N15.2	chr1	121412719	121429274	+	lincRNA
brain	ENSG00000231064	RP11-263K19.4	chr1	155195004	155205495	+	antisense
brain	ENSG00000225279	RP11-536C5.2	chr1	160062488	160079821	+	antisense
brain	ENSG00000203601	LINC00970	chr1	168903905	169087005	-	antisense
brain	ENSG00000234233	KCNH1-IT1	chr1	211132588	211133374	-	sense_intronic
brain	ENSG00000244137	RP11-99J16__A.2	chr1	230710698	230795492	-	antisense
brain	ENSG00000226828	RP11-278H7.1	chr1	243917402	244047317	+	lincRNA
brain	ENSG00000234929	AC018685.1	chr2	2641989	2656630	-	lincRNA
brain	ENSG00000237720	AC011995.1	chr2	2834264	2838391	-	lincRNA
brain	ENSG00000235665	LINC00298	chr2	7922425	8278084	-	lincRNA
brain	ENSG00000236790	LINC00299	chr2	8007771	8383621	-	lincRNA
brain	ENSG00000240687	RP11-521D12.1	chr2	9638772	9649439	+	lincRNA
brain	ENSG00000230448	LINC00276	chr2	13710531	14400963	-	lincRNA
brain	ENSG00000236289	GACAT3	chr2	16050427	16085801	+	lincRNA
brain	ENSG00000230876	LINC00486	chr2	32825443	32926693	+	lincRNA
brain	ENSG00000226994	AC012593.1	chr2	34799850	35185689	+	lincRNA
brain	ENSG00000230393	AC092667.2	chr2	100104919	100107504	+	antisense
brain	ENSG00000236107	AC010127.3	chr2	165957399	166301784	+	antisense
brain	ENSG00000228222	AC074363.1	chr2	167293171	167558333	+	lincRNA
brain	ENSG00000228016	RAPGEF4-AS1	chr2	172677141	172736206	-	antisense
brain	ENSG00000236886	AC007563.5	chr2	216694464	216994079	+	antisense
brain	ENSG00000227432	AC053503.11	chr2	219482073	219516877	-	antisense
brain	ENSG00000239498	AC114765.1	chr2	220105656	220450778	+	lincRNA
brain	ENSG00000232520	AC012507.3	chr2	230886500	230897091	+	antisense
brain	ENSG00000223727	AC026188.1	chr3	3250687	3627296	-	lincRNA
brain	ENSG00000227110	LMCD1-AS1	chr3	7952805	8611924	-	antisense
brain	ENSG00000224514	LINC00620	chr3	13650696	13746637	+	antisense
brain	ENSG00000228214	LINC00693	chr3	28574791	28758340	+	antisense
brain	ENSG00000230970	HHATL-AS1	chr3	42702653	42706776	+	antisense
brain	ENSG00000242428	C3orf67-AS1	chr3	58824437	59019093	+	antisense
brain	ENSG00000246022	ALDH1L1-AS2	chr3	126180065	126210169	+	antisense
brain	ENSG00000250592	RP11-39E3.3	chr3	130899414	130929976	-	antisense
brain	ENSG00000243620	RP11-649A16.1	chr3	146909685	147370656	-	antisense
brain	ENSG00000243069	ARHGEF26-AS1	chr3	154024401	154121332	-	processed_transcript
brain	ENSG00000242808	SOX2-OT	chr3	180989770	181836880	+	sense_overlapping
brain	ENSG00000249896	RP11-586D19.1	chr4	6200733	6238317	+	lincRNA
brain	ENSG00000245748	RP11-367J11.2	chr4	7030554	7046231	-	antisense
brain	ENSG00000250723	RP11-79E3.2	chr4	33850591	33979936	+	lincRNA
brain	ENSG00000260918	RP11-731J8.2	chr4	47431960	47438959	+	sense_overlapping
brain	ENSG00000249307	LINC01088	chr4	78971748	79308798	+	antisense
brain	ENSG00000251321	PCAT4	chr4	79827471	79877770	+	lincRNA
brain	ENSG00000236922	LINC01378	chr4	117406166	117691188	+	lincRNA
brain	ENSG00000246448	RP13-578N3.3	chr4	143700257	143865072	+	antisense
brain	ENSG00000250706	RP11-18H21.2	chr4	152146385	152178573	-	lincRNA
brain	ENSG00000250579	CTD-2297D10.2	chr5	5132780	5140054	-	antisense
brain	ENSG00000250974	RP11-122F24.1	chr5	6933670	7190812	+	lincRNA
brain	ENSG00000250761	RP11-711G10.1	chr5	7707802	7749766	-	antisense
brain	ENSG00000250198	RP11-143A12.3	chr5	8839732	8881525	+	lincRNA
brain	ENSG00000215196	AC091878.1	chr5	17130028	17217047	-	antisense
brain	ENSG00000248455	RP11-321E2.3	chr5	17404019	17441694	+	lincRNA
brain	ENSG00000249937	RP11-454P21.1	chr5	17684584	17955857	+	lincRNA
brain	ENSG00000248587	GDNF-AS1	chr5	37840438	37875799	+	lincRNA
brain	ENSG00000249364	RP11-434D9.1	chr5	67379378	67805238	+	lincRNA
brain	ENSG00000250387	RP11-136K7.2	chr5	71351855	71446342	-	lincRNA
brain	ENSG00000248673	LINC01331	chr5	74369376	74536976	-	lincRNA
brain	ENSG00000251450	RASGRF2-AS1	chr5	80947697	80960907	-	antisense
brain	ENSG00000249362	CTD-2316B1.1	chr5	87662042	87679147	+	lincRNA
brain	ENSG00000248708	CTD-2316B1.2	chr5	87713135	87733269	-	lincRNA
brain	ENSG00000249984	CTC-529L17.2	chr5	92675956	92688254	-	lincRNA
brain	ENSG00000248528	CTC-458G6.2	chr5	92907180	92939591	-	lincRNA
brain	ENSG00000248752	RP11-114J13.1	chr5	126076800	126279801	-	lincRNA
brain	ENSG00000249073	WSPAR	chr5	133913677	133917269	+	lincRNA
brain	ENSG00000254226	CTB-12O2.1	chr5	151949571	152270448	+	lincRNA
brain	ENSG00000244041	LINC01011	chr6	2987967	2991173	+	lincRNA
brain	ENSG00000228793	RP1-223B1.1	chr6	3594247	3624747	-	lincRNA
brain	ENSG00000216863	LY86-AS1	chr6	6346465	6622771	-	antisense
brain	ENSG00000231754	RP11-204E9.1	chr6	21522476	21523772	-	lincRNA
brain	ENSG00000260455	NBAT1	chr6	22134957	22147193	-	lincRNA
brain	ENSG00000271860	RP11-436D23.1	chr6	97816709	98399872	+	lincRNA
brain	ENSG00000223537	RP5-919F19.5	chr6	109487906	109506800	+	antisense
brain	ENSG00000228624	RP3-399L15.3	chr6	113969701	114471705	+	antisense
brain	ENSG00000237742	RP11-624M8.1	chr6	125578558	125749190	-	antisense
brain	ENSG00000261795	RP11-90P13.1	chr7	161765	164972	-	lincRNA
brain	ENSG00000224116	INHBA-AS1	chr7	41693916	41779388	+	antisense
brain	ENSG00000236408	RP11-476H24.1	chr7	154838388	154865483	-	antisense
brain	ENSG00000236544	AC008060.8	chr7	155421206	155457099	-	lincRNA
brain	ENSG00000233067	PTCHD1-AS	chrX	22259797	23293146	-	lincRNA
brain	ENSG00000237647	ERICH1-AS1	chr8	737651	1137777	+	antisense
brain	ENSG00000253696	KBTBD11-OT1	chr8	1971397	1976478	+	lincRNA
brain	ENSG00000255494	LINC00681	chr8	12794243	12818291	+	lincRNA
brain	ENSG00000248738	RP11-87E22.2	chr8	22877972	22888022	+	antisense
brain	ENSG00000254254	RP11-17A4.2	chr8	56445807	56552067	+	antisense
brain	ENSG00000253554	RP11-32K4.1	chr8	63687179	64368558	-	antisense
brain	ENSG00000253503	RP11-653B10.1	chr8	82514568	82677153	-	lincRNA
brain	ENSG00000253553	RP11-586K2.1	chr8	88326836	88737134	+	antisense
brain	ENSG00000254180	AB015752.3	chr8	90534611	90620070	-	lincRNA
brain	ENSG00000253901	RP11-122C21.1	chr8	91542924	91907619	-	lincRNA
brain	ENSG00000253877	LINC01608	chr8	110937690	111027433	-	lincRNA
brain	ENSG00000253868	FER1L6-AS2	chr8	124046073	124171522	-	antisense
brain	ENSG00000254083	LINC01591	chr8	135234131	135299719	+	lincRNA
brain	ENSG00000254361	RP11-238K6.2	chr8	137852327	137929044	+	lincRNA
brain	ENSG00000225706	PTPRD-AS1	chr9	8858130	8862255	+	lincRNA
brain	ENSG00000225472	RP11-120J1.1	chr9	14317085	14357908	+	antisense
brain	ENSG00000261402	RP11-378I6.1	chr9	19926094	19929937	+	lincRNA
brain	ENSG00000261696	RP11-354P17.15	chr9	21394888	21396346	-	lincRNA
brain	ENSG00000224825	RORB-AS1	chr9	74485551	74499127	-	antisense
brain	ENSG00000237372	UNQ6494	chr9	89639814	89719759	+	lincRNA
brain	ENSG00000227958	RP11-399H11.3	chr9	135204722	135237597	-	lincRNA
brain	ENSG00000251661	RP11-326C3.11	chr11	318640	325631	+	antisense
brain	ENSG00000253973	RP11-467K18.2	chr11	9004162	9065154	+	antisense
brain	ENSG00000228061	Z83001.1	chr11	31637328	31767953	-	antisense
brain	ENSG00000254664	CTD-2560E9.3	chr11	45215815	45235292	-	antisense
brain	ENSG00000255267	RP11-430H10.2	chr11	45371397	45388508	+	lincRNA
brain	ENSG00000254746	RP11-958J22.1	chr11	45489689	45542474	-	processed_transcript
brain	ENSG00000256824	RP11-21A7A.2	chr11	64035970	64103653	+	antisense
brain	ENSG00000248671	ALG1L9P	chr11	71794363	71818238	-	processed_transcript
brain	ENSG00000255136	CTD-2562J17.4	chr11	75208054	75241173	-	lincRNA
brain	ENSG00000245832	RP11-179A16.1	chr11	81879851	82718082	-	lincRNA
brain	ENSG00000256717	AP000797.3	chr11	115659658	115843146	+	lincRNA
brain	ENSG00000254561	RP11-196E1.3	chr11	119608423	119659284	+	antisense
brain	ENSG00000254896	OPCML-IT1	chr11	133360029	133366080	-	sense_intronic
brain	ENSG00000241577	RP11-523O18.7	chr10	48883955	48935213	-	sense_overlapping
brain	ENSG00000227136	LINC00595	chr10	78267328	78330595	+	lincRNA
brain	ENSG00000227165	WDR11-AS1	chr10	120761812	120851345	-	antisense
brain	ENSG00000232903	LINC01166	chr10	132943967	132965289	-	lincRNA
brain	ENSG00000256654	RP11-429A20.4	chr12	5023682	5025594	+	lincRNA
brain	ENSG00000226711	FAM66C	chr12	8180209	8216151	+	antisense
brain	ENSG00000257176	RP11-996F15.2	chr12	29280418	29317848	-	antisense
brain	ENSG00000257735	RP11-370I10.6	chr12	48350945	48442411	+	antisense
brain	ENSG00000257771	RP11-70F11.8	chr12	49911953	49930320	+	lincRNA
brain	ENSG00000257139	RP11-320P7.2	chr12	70180338	70202004	+	lincRNA
brain	ENSG00000256193	LINC00507	chr12	127915372	127951552	+	lincRNA
brain	ENSG00000235903	CPB2-AS1	chr13	46052806	46113332	+	antisense
brain	ENSG00000234377	RNF219-AS1	chr13	77919689	78617328	+	antisense
brain	ENSG00000228824	MIR4500HG	chr13	87427214	87671259	-	lincRNA
brain	ENSG00000243319	FGF14-IT1	chr13	102292327	102394519	-	sense_intronic
brain	ENSG00000257126	FOXG1-AS1	chr14	28729083	28765277	-	antisense
brain	ENSG00000258342	RP11-116N8.1	chr14	35897982	36063743	+	sense_overlapping
brain	ENSG00000259070	LINC00639	chr14	38749339	38948273	-	lincRNA
brain	ENSG00000258784	RP11-813I20.2	chr14	55748208	55773203	+	lincRNA
brain	ENSG00000258803	RP11-624J12.1	chr14	56514331	56551309	+	lincRNA
brain	ENSG00000258703	RP11-1085N6.4	chr14	56759379	56765757	+	lincRNA
brain	ENSG00000248550	OTX2-AS1	chr14	56813183	57152177	+	lincRNA
brain	ENSG00000255002	CTD-2509G16.2	chr14	65212893	65222347	-	lincRNA
brain	ENSG00000258520	RP11-363J20.2	chr14	69239166	69260567	-	lincRNA
brain	ENSG00000250366	TUNAR	chr14	95876392	95925571	+	lincRNA
brain	ENSG00000224078	SNHG14	chr15	24978583	25419462	+	processed_transcript
brain	ENSG00000206187	RP11-1084I9.1	chr15	25902360	26053120	+	lincRNA
brain	ENSG00000259255	RP11-627D16.1	chr15	46693288	46804844	+	lincRNA
brain	ENSG00000259223	RP11-82L7.4	chr15	60073554	60118320	-	lincRNA
brain	ENSG00000259964	THSD4-AS1	chr15	71147650	71189042	-	antisense
brain	ENSG00000259234	ANKRD34C-AS1	chr15	79191707	79283945	-	lincRNA
brain	ENSG00000259417	LINC01314	chr15	80195484	80252213	-	lincRNA
brain	ENSG00000257060	RP11-266O8.1	chr15	93312557	93569483	+	lincRNA
brain	ENSG00000262668	AJ003147.9	chr16	3188212	3224779	+	antisense
brain	ENSG00000257180	RP11-509E10.1	chr16	6056975	6092954	+	sense_intronic
brain	ENSG00000260071	RP11-418I22.2	chr16	9466655	9517564	+	lincRNA
brain	ENSG00000261329	CTD-2049O4.1	chr16	27678940	27718806	-	antisense
brain	ENSG00000246379	RP11-461O7.1	chr16	56092987	56191094	-	lincRNA
brain	ENSG00000260186	RP11-481J2.2	chr16	58421326	58462470	+	lincRNA
brain	ENSG00000260664	AC004158.3	chr16	72425948	72533892	+	lincRNA
brain	ENSG00000260788	RP11-298D21.1	chr16	83721119	83772936	-	antisense
brain	ENSG00000205015	RP11-46C24.3	chr16	89166383	89169147	+	lincRNA
brain	ENSG00000272780	RP11-822E23.8	chr17	21532477	21574517	-	processed_transcript
brain	ENSG00000265125	RP11-31I22.3	chr17	33565764	33624122	+	antisense
brain	ENSG00000261873	RP11-515E23.1	chr17	55468066	55510938	-	lincRNA
brain	ENSG00000264914	RP11-343K8.3	chr17	57912333	57922581	+	antisense
brain	ENSG00000264985	RP11-449L23.2	chr17	73513685	73518770	+	antisense
brain	ENSG00000261978	CTD-2529O21.2	chr17	80023894	80026107	+	antisense
brain	ENSG00000262580	RP11-334C17.5	chr17	80200673	80205949	-	antisense
brain	ENSG00000263724	DLGAP1-AS3	chr18	3878180	3897069	+	antisense
brain	ENSG00000265962	GACAT2	chr18	8695856	8707621	-	antisense
brain	ENSG00000265485	RP11-449D8.1	chr18	24628182	24662198	+	lincRNA
brain	ENSG00000267098	RP11-325K19.1	chr18	60630167	60902726	-	lincRNA
brain	ENSG00000230133	FLJ33581	chr20	24199767	24224588	+	lincRNA
brain	ENSG00000132832	LINC01260	chr20	44656451	44696096	-	antisense
brain	ENSG00000244558	KCNK15-AS1	chr20	44694892	44746021	-	antisense
brain	ENSG00000226308	RP4-813D12.3	chr20	57266797	57282998	+	lincRNA
brain	ENSG00000234773	CTD-2666L21.1	chr19	12195015	12237767	+	lincRNA
brain	ENSG00000267934	CTB-176F20.3	chr19	23323968	23329101	+	antisense
brain	ENSG00000227392	HPN-AS1	chr19	35059059	35106304	-	antisense
brain	ENSG00000237517	DGCR5	chr22	18970514	19031242	+	antisense
brain	ENSG00000235271	LINC01422	chr22	26903292	26920611	+	lincRNA
brain	ENSG00000224404	LL22NC03-13G6.2	chr22	34208141	34209262	-	lincRNA
brain	ENSG00000243902	ELFN2	chr22	37339583	37427445	-	sense_overlapping
brain	ENSG00000270139	AP001172.3	chr21	16417139	16419080	-	lincRNA
brain	ENSG00000234083	AJ006995.3	chr21	27954922	27985295	+	lincRNA
brain	ENSG00000227757	AP000282.2	chr21	32913649	33071104	-	antisense
brain	ENSG00000227456	LINC00310	chr21	34157724	34190244	+	lincRNA
brain	ENSG00000104725	NEFL	chr8	24807749	24814126	-	-
brain	ENSG00000157152	SYN2	chr3	12045822	12300187	+	-
brain	ENSG00000176734	TRIL	chr7	28992974	28997885	-	-
brain	ENSG00000188971	RP11-427H3.3	chr2	69685115	69723191	-	-
brain	ENSG00000196972	LINC00087	chrX	134225085	134232739	-	-
brain	ENSG00000206814	Y_RNA	chr5	17106094	17119036	-	-
brain	ENSG00000226852	RP1-212P9.2	chr1	29194033	29197779	+	-
brain	ENSG00000229874	RP11-312O7.2	chr1	206113178	206137785	-	-
brain	ENSG00000234531	RP11-288G11.3	chr10	134594049	134598356	-	-
brain	ENSG00000239247	RN7SL589P	chr4	2317241	2318294	-	-
brain	ENSG00000241125	RP11-508N22.9	chr10	38453452	38524995	+	-
brain	ENSG00000252051	RN7SKP276	chr1	229532006	229547925	-	-
brain	ENSG00000252656	RN7SKP88	chr1	145042961	145051818	+	-
brain	ENSG00000252660	Y_RNA	chr12	63327301	63329582	+	-
brain	ENSG00000259524	RP11-461F11.1	chr15	97882151	98065271	-	-
brain	ENSG00000259942	RP11-292F22.7	chr10	47655080	47657233	+	-
brain	ENSG00000263386	RN7SL358P	chr4	570296	617696	+	-
brain	ENSG00000265185	SNORD3B-1	chr17	18965204	18965807	+	-
brain	ENSG00000267167	RP11-687F6.1	chr18	44383187	44383822	-	-
brain	ENSG00000267785	CTD-3194G12.2	chr17	35014119	35106138	+	-
brain	ENSG00000269923	RP11-214K3.24	chr12	124568899	124580034	+	-
brain	ENSG00000269962	RP13-238F13.5	chr10	126133808	126136364	-	-
brain	ENSG00000269975	RP11-58B17.2	chr3	9540045	9541862	-	-
brain	ENSG00000270235	RP11-122K13.14	chr10	135137576	135138386	-	-
brain	ENSG00000270346	RP1-90J20.12	chr6	3020676	3022984	+	-
brain	ENSG00000270581	RP11-811P12.3	chr13	103053594	103054782	-	-
brain	ENSG00000272066	RP3-326L13.2	chrX	82530499	82764210	-	-
brain	ENSG00000272216	LL22NC03-2H8.5	chr22	22612718	22652458	-	-
brain	ENSG00000272452	RP11-391M1.4	chr3	40507704	40510078	+	-
brain	ENSG00000272846	RP11-701H24.10	chr15	25240080	25347074	+	-
brain	ENSG00000272992	RP11-809C18.4	chr10	714280	715521	+	-
colon	ENSG00000232046	AC007392.3	chr2	66574030	66730157	+	lincRNA
colon	ENSG00000251027	CTC-254B4.1	chr5	106815197	107011014	-	lincRNA
colon	ENSG00000254367	RP11-211C9.1	chr8	8723693	8782479	-	lincRNA
colon	ENSG00000253438	PCAT1	chr8	126847055	127021014	+	lincRNA
colon	ENSG00000249859	PVT1	chr8	127794533	128101253	+	lincRNA
colon	ENSG00000250432	RP11-834C11.5	chr12	54085132	54125992	-	lincRNA
colon	ENSG00000259342	RP11-519G16.5	chr15	45430652	45441808	-	antisense
colon	ENSG00000260249	RP11-401P9.5	chr16	50666211	50671639	+	antisense
colon	ENSG00000265758	RP11-595B24.1	chr18	21981121	22051159	+	lincRNA
colon	ENSG00000267968	AC011523.2	chr19	50830530	50851089	+	antisense
colon	ENSG00000225946	RP11-395B7.2	chr7	100555172	100612146	-	-
colon	ENSG00000261139	CTD-2517M14.5	chr8	145715377	145728281	-	-
duodenum	ENSG00000224093	RP5-1033H22.2	chr1	93592199	93605573	+	antisense
duodenum	ENSG00000234818	AC092687.5	chr2	10589166	10604830	+	antisense
duodenum	ENSG00000236289	GACAT3	chr2	16050427	16085801	+	lincRNA
duodenum	ENSG00000231826	AC016735.2	chr2	43027853	43039547	-	lincRNA
duodenum	ENSG00000272620	AFAP1-AS1	chr4	7754090	7778928	+	antisense
duodenum	ENSG00000269936	RP11-394O4.5	chr5	149430286	149432834	+	lincRNA
duodenum	ENSG00000253647	CTD-2270F17.1	chr5	170389493	170422844	+	antisense
duodenum	ENSG00000254605	RP11-626H12.2	chr11	70014858	70021059	-	lincRNA
duodenum	ENSG00000255258	RP11-448P19.1	chr11	133783671	133810376	-	lincRNA
duodenum	ENSG00000241577	RP11-523O18.7	chr10	48883955	48935213	-	sense_overlapping
duodenum	ENSG00000257582	LINC01475	chr10	99526350	99531177	-	lincRNA
duodenum	ENSG00000258077	RP11-114H23.1	chr12	75563202	75984015	-	lincRNA
duodenum	ENSG00000258084	RP11-754N21.1	chr12	78352519	78483019	+	lincRNA
duodenum	ENSG00000258216	RP11-654D12.2	chr12	89882665	89989289	+	lincRNA
duodenum	ENSG00000255946	RP11-173P15.7	chr12	120740470	120761592	-	antisense
duodenum	ENSG00000259115	CTD-2540L5.5	chr14	70593314	70641204	-	lincRNA
duodenum	ENSG00000258551	RP11-661P17.1	chr15	91408708	91605211	+	lincRNA
duodenum	ENSG00000263276	RP11-96D1.10	chr16	68224713	68227734	+	sense_overlapping
duodenum	ENSG00000236194	AC003104.1	chr17	42270517	42272683	-	sense_intronic
duodenum	ENSG00000213373	LINC00671	chr17	42874670	42898704	-	lincRNA
duodenum	ENSG00000225180	AATK-AS1	chr17	81165507	81183164	+	antisense
duodenum	ENSG00000267586	LINC00907	chr18	42159283	42691422	+	lincRNA
duodenum	ENSG00000259974	LINC00261	chr20	22547671	22578642	-	lincRNA
duodenum	ENSG00000267879	CTB-147C22.9	chr19	50968210	51012129	+	antisense
duodenum	ENSG00000225330	AF064860.5	chr21	39630271	39726085	+	sense_overlapping
duodenum	ENSG00000135253	KCP	chr7	128499297	128551592	-	-
duodenum	ENSG00000206768	Y_RNA	chr14	69327028	69611555	-	-
duodenum	ENSG00000207105	Y_RNA	chr15	49288109	49288652	-	-
duodenum	ENSG00000232151	RP11-353N4.8	chr1	149605693	149644863	+	-
duodenum	ENSG00000233368	RP11-277L2.3	chr1	149576503	149577345	-	-
duodenum	ENSG00000261139	CTD-2517M14.5	chr8	145715377	145728281	-	-
duodenum	ENSG00000271721	RP11-337C18.9	chr1	146647546	146654385	+	-
esophagus	ENSG00000224259	LINC01133	chr1	159961218	159979061	+	lincRNA
esophagus	ENSG00000235337	AC114765.2	chr2	220127546	220212491	+	lincRNA
esophagus	ENSG00000242317	RP11-875H7.5	chr3	55493830	55505261	-	lincRNA
esophagus	ENSG00000249806	RP11-223C24.1	chr4	142566019	142660950	+	lincRNA
esophagus	ENSG00000249395	CASC9	chr8	75223404	75324741	-	lincRNA
esophagus	ENSG00000260402	RP11-56L13.1	chr16	32262827	32265514	-	lincRNA
esophagus	ENSG00000260302	RP11-973H7.1	chr18	12774651	12775923	-	lincRNA
esophagus	ENSG00000266729	DSG1-AS1	chr18	31343368	31426988	-	antisense
esophagus	ENSG00000267028	TCF4-AS1	chr18	55452533	55482940	+	antisense
heart	ENSG00000230970	HHATL-AS1	chr3	42702653	42706776	+	antisense
heart	ENSG00000250392	RP11-700N1.1	chr4	119939540	119964293	+	lincRNA
heart	ENSG00000215246	RP11-43F13.3	chr5	987180	997308	-	antisense
heart	ENSG00000260186	RP11-481J2.2	chr16	58421326	58462470	+	lincRNA
heart	ENSG00000265542	RP11-60A24.3	chr17	57771946	57834749	-	lincRNA
liver	ENSG00000238078	LINC01352	chr1	220829255	220832429	+	lincRNA
liver	ENSG00000250056	LINC01018	chr5	6582136	6588499	+	lincRNA
liver	ENSG00000249364	RP11-434D9.1	chr5	67379378	67805238	+	lincRNA
liver	ENSG00000232667	AC004862.6	chr7	80312574	80391474	-	antisense
liver	ENSG00000261058	RP11-252E2.2	chr16	75119558	75144200	+	lincRNA
liver	ENSG00000261978	CTD-2529O21.2	chr17	80023894	80026107	+	antisense
liver	ENSG00000264575	LINC00526	chr18	5236724	5238598	-	lincRNA
liver	ENSG00000266850	RP11-370A5.1	chr18	22723491	22907721	-	antisense
liver	ENSG00000187008	PKD1L3	chr16	71958625	72077039	-	-
liver	ENSG00000188338	SLC38A3	chr3	50239219	50263511	+	-
lung	ENSG00000227589	RP5-1092A11.5	chr1	3658938	3668772	-	antisense
lung	ENSG00000236289	GACAT3	chr2	16050427	16085801	+	lincRNA
lung	ENSG00000242317	RP11-875H7.5	chr3	55493830	55505261	-	lincRNA
lung	ENSG00000238755	RP11-23D24.2	chr3	153384934	153980186	-	processed_transcript
lung	ENSG00000254254	RP11-17A4.2	chr8	56445807	56552067	+	antisense
lung	ENSG00000254008	LINC00051	chr8	142198356	142209003	+	antisense
lung	ENSG00000241577	RP11-523O18.7	chr10	48883955	48935213	-	sense_overlapping
lung	ENSG00000256615	RP11-59N23.3	chr12	21662313	21760032	+	antisense
lung	ENSG00000260922	RP11-538I12.3	chr16	77234877	77290934	+	antisense
lung	ENSG00000233098	CCDC144NL-AS1	chr17	20868433	21002276	+	antisense
lung	ENSG00000233101	HOXB-AS3	chr17	48549630	48606414	+	antisense
lung	ENSG00000267028	TCF4-AS1	chr18	55452533	55482940	+	antisense
muscle	ENSG00000229051	RP5-952N6.1	chr1	70706453	70786468	+	lincRNA
muscle	ENSG00000237413	MGC27382	chr1	78229599	78369464	+	processed_transcript
muscle	ENSG00000205054	LINC01121	chr2	45164870	45323295	-	processed_transcript
muscle	ENSG00000258268	RP11-570L15.1	chr2	143518867	143598002	-	antisense
muscle	ENSG00000271716	RP11-169K17.4	chr3	11607184	11610748	+	antisense
muscle	ENSG00000248749	RP11-42A4.1	chr4	84371393	84380189	-	lincRNA
muscle	ENSG00000259115	CTD-2540L5.5	chr14	70593314	70641204	-	lincRNA
prostate	ENSG00000251321	PCAT4	chr4	79827471	79877770	+	lincRNA
skin	ENSG00000227589	RP5-1092A11.5	chr1	3658938	3668772	-	antisense
skin	ENSG00000229051	RP5-952N6.1	chr1	70706453	70786468	+	lincRNA
skin	ENSG00000224228	RP1-15D23.2	chr1	172775905	173064015	+	lincRNA
skin	ENSG00000224184	AC096559.1	chr2	11848622	12578348	+	lincRNA
skin	ENSG00000230286	AC013472.4	chr2	26950308	27009807	-	antisense
skin	ENSG00000257640	RP11-570L15.2	chr2	143295586	143572105	-	antisense
skin	ENSG00000226674	TEX41	chr2	144667967	145262988	+	lincRNA
skin	ENSG00000223725	AC007879.5	chr2	207239864	207529795	-	antisense
skin	ENSG00000232416	BPESC1	chr3	139104185	139125171	+	lincRNA
skin	ENSG00000248360	LINC00504	chr4	14470465	14888169	-	lincRNA
skin	ENSG00000248517	RP11-386B13.4	chr4	184988997	185005186	+	lincRNA
skin	ENSG00000231971	RP11-557H15.3	chr6	134428240	134520585	-	lincRNA
skin	ENSG00000232310	RP11-557H15.4	chr6	134525314	134659836	-	lincRNA
skin	ENSG00000235450	RP11-142A5.1	chr7	91380778	91556848	-	lincRNA
skin	ENSG00000226869	LHFPL3-AS1	chr7	104738597	104804107	-	processed_transcript
skin	ENSG00000255494	LINC00681	chr8	12794243	12818291	+	lincRNA
skin	ENSG00000253471	RP11-175E9.1	chr8	23707141	23789487	+	lincRNA
skin	ENSG00000254401	RP11-179A10.1	chr11	11117854	11183611	+	lincRNA
skin	ENSG00000257771	RP11-70F11.8	chr12	49911953	49930320	+	lincRNA
skin	ENSG00000257642	RP11-474B16.1	chr12	105304867	105327017	-	antisense
skin	ENSG00000257826	RP11-116N8.4	chr14	36061026	36067190	-	lincRNA
skin	ENSG00000266554	LINC01443	chr18	14946267	14973770	+	lincRNA
skin	ENSG00000206129	CTD-2008L17.2	chr18	56003613	56191262	-	lincRNA
skin	ENSG00000267098	RP11-325K19.1	chr18	60630167	60902726	-	lincRNA
skin	ENSG00000267436	AC005786.7	chr19	3544199	3557569	+	antisense
small.intestine	ENSG00000241720	RP4-735C1.4	chr1	109725820	109775252	+	antisense
small.intestine	ENSG00000228643	AC079779.4	chr2	286419	301515	+	processed_transcript
small.intestine	ENSG00000236449	AC018890.6	chr2	174547141	174774827	+	antisense
small.intestine	ENSG00000246273	SBF2-AS1	chr11	9758292	9811319	+	antisense
small.intestine	ENSG00000233643	RP11-491H19.1	chr10	61781745	61821246	-	lincRNA
small.intestine	ENSG00000257582	LINC01475	chr10	99526350	99531177	-	lincRNA
small.intestine	ENSG00000247381	PDX1-AS1	chr13	27833444	27921404	-	antisense
small.intestine	ENSG00000260071	RP11-418I22.2	chr16	9466655	9517564	+	lincRNA
small.intestine	ENSG00000261058	RP11-252E2.2	chr16	75119558	75144200	+	lincRNA
small.intestine	ENSG00000182376	RP5-1142A6.8	chr16	88742767	88745748	+	antisense
small.intestine	ENSG00000264575	LINC00526	chr18	5236724	5238598	-	lincRNA
small.intestine	ENSG00000175164	ABO	chr9	136108318	136154268	-	-
small.intestine	ENSG00000176395	CEACAM20	chr19	45005729	45033698	-	-
spleen	ENSG00000229044	RP11-266K22.2	chr1	31333067	31346799	-	antisense
spleen	ENSG00000234810	RP11-466L17.1	chr1	55581037	55735002	+	lincRNA
spleen	ENSG00000236469	AC007040.8	chr2	71002531	71064743	-	antisense
spleen	ENSG00000233143	DIRC3-AS1	chr2	217282739	217336120	+	lincRNA
spleen	ENSG00000224376	AC017104.6	chr2	231388976	231394991	+	processed_transcript
spleen	ENSG00000248516	RP11-265O12.1	chr4	4321962	4334182	+	lincRNA
spleen	ENSG00000230438	SERPINB9P1	chr6	2854657	2881407	-	lincRNA
spleen	ENSG00000271978	RP11-428J1.4	chr6	5031756	5054423	-	lincRNA
spleen	ENSG00000216863	LY86-AS1	chr6	6346465	6622771	-	antisense
spleen	ENSG00000227954	TARID	chr6	133502252	133892802	-	antisense
spleen	ENSG00000225541	AC002480.5	chr7	22571607	22661792	-	sense_overlapping
spleen	ENSG00000242258	LINC00996	chr7	150433654	150448140	+	lincRNA
spleen	ENSG00000250850	RP11-297B17.3	chr9	37002697	37008040	+	antisense
spleen	ENSG00000228512	RP11-281A20.2	chr9	117783448	117868071	+	lincRNA
spleen	ENSG00000254560	BBOX1-AS1	chr11	27047186	27220113	-	antisense
spleen	ENSG00000255197	RP11-750H9.5	chr11	47383148	47409190	-	antisense
spleen	ENSG00000255240	RP11-142C4.6	chr11	58933643	59058659	-	antisense
spleen	ENSG00000254975	RP11-672A2.3	chr11	76675079	76703195	+	lincRNA
spleen	ENSG00000255274	TMPRSS4-AS1	chr11	118015772	118086793	-	antisense
spleen	ENSG00000254833	RP11-50B3.2	chr11	126160714	126176035	+	lincRNA
spleen	ENSG00000255258	RP11-448P19.1	chr11	133783671	133810376	-	lincRNA
spleen	ENSG00000257582	LINC01475	chr10	99526350	99531177	-	lincRNA
spleen	ENSG00000238121	LINC00426	chr13	30340270	30377145	-	lincRNA
spleen	ENSG00000253364	RP11-731F5.2	chr14	105644496	105649057	-	lincRNA
spleen	ENSG00000259772	RP11-16E12.2	chr15	31221999	31230838	-	lincRNA
spleen	ENSG00000259986	RP11-382A20.4	chr15	83179182	83439445	+	antisense
spleen	ENSG00000267070	RP11-10K17.6	chr16	5098739	5142595	+	lincRNA
spleen	ENSG00000262950	RP11-189E14.5	chr16	49442910	49454078	-	lincRNA
spleen	ENSG00000205015	RP11-46C24.3	chr16	89166383	89169147	+	lincRNA
spleen	ENSG00000260528	FAM157C	chr16	90102271	90186204	+	lincRNA
spleen	ENSG00000272975	MYHAS	chr17	10383144	10623886	+	antisense
spleen	ENSG00000177338	LINC00469	chr17	73750330	73828520	-	lincRNA
spleen	ENSG00000266106	RP11-647F2.2	chr17	74307210	74309790	-	antisense
spleen	ENSG00000261924	CTD-2561B21.5	chr17	80966239	80971213	-	antisense
spleen	ENSG00000226740	RP11-31L23.3	chr10	102892792	102901177	-	-
spleen	ENSG00000231486	AC096579.7	chr2	89130700	89165708	-	-
spleen	ENSG00000240754	RP11-38J22.6	chr1	206282372	206306134	-	-
spleen	ENSG00000248166	AC008984.2	chr19	54740471	54850433	-	-
spleen	ENSG00000264198	RP11-94L15.2	chr17	37913974	37922686	-	-
stomach	ENSG00000241720	RP4-735C1.4	chr1	109725820	109775252	+	antisense
stomach	ENSG00000227400	AC012501.2	chr2	153421616	153593288	-	sense_overlapping
stomach	ENSG00000240405	LINC01212	chr3	69999577	70015318	+	lincRNA
stomach	ENSG00000232461	RP11-644C3.1	chr3	176643941	176867838	-	lincRNA
stomach	ENSG00000272620	AFAP1-AS1	chr4	7754090	7778928	+	antisense
stomach	ENSG00000234432	RP11-1275H24.1	chr7	5426277	5428927	-	lincRNA
stomach	ENSG00000229618	AC011288.2	chr7	13101391	13704149	+	lincRNA
stomach	ENSG00000254367	RP11-211C9.1	chr8	8723693	8782479	-	lincRNA
stomach	ENSG00000249395	CASC9	chr8	75223404	75324741	-	lincRNA
stomach	ENSG00000258616	RP11-369C8.1	chr14	45706250	45715952	-	lincRNA
stomach	ENSG00000259176	RP11-69H14.6	chr15	21990061	22125546	+	sense_overlapping
stomach	ENSG00000259240	RP11-108K3.1	chr15	51037488	51293912	+	lincRNA
stomach	ENSG00000259264	RP11-60L3.1	chr15	74202705	74221557	+	antisense
stomach	ENSG00000261838	RP11-303E16.6	chr16	81069854	81076598	+	antisense
stomach	ENSG00000265246	RP11-663N22.1	chr17	27237859	27241661	-	lincRNA
stomach	ENSG00000234899	SOX9-AS1	chr17	72034107	72237203	-	processed_transcript
stomach	ENSG00000227036	LINC00511	chr17	72323123	72640472	-	lincRNA
stomach	ENSG00000267586	LINC00907	chr18	42159283	42691422	+	lincRNA
stomach	ENSG00000259974	LINC00261	chr20	22547671	22578642	-	lincRNA
stomach	ENSG00000235888	AF064858.8	chr21	38988707	39006153	-	lincRNA
stomach	ENSG00000225210	AL589743.1	chr14	19650021	19874738	+	-
testis	ENSG00000230703	RP11-293P20.4	chr1	24066774	24083565	+	antisense
testis	ENSG00000234810	RP11-466L17.1	chr1	55581037	55735002	+	lincRNA
testis	ENSG00000224609	HSD52	chr1	59131936	59208121	-	processed_transcript
testis	ENSG00000235202	LINC01525	chr1	117295520	117321336	+	lincRNA
testis	ENSG00000234818	AC092687.5	chr2	10589166	10604830	+	antisense
testis	ENSG00000227400	AC012501.2	chr2	153421616	153593288	-	sense_overlapping
testis	ENSG00000227480	CCDC148-AS1	chr2	158166650	158236169	+	antisense
testis	ENSG00000231898	AC012594.1	chr2	170332085	170408564	-	antisense
testis	ENSG00000229066	AC096649.3	chr2	175257250	175454640	+	lincRNA
testis	ENSG00000230552	AC092162.1	chr2	176724268	176819310	-	lincRNA
testis	ENSG00000236886	AC007563.5	chr2	216694464	216994079	+	antisense
testis	ENSG00000227033	AC105461.1	chr2	231978488	232015720	-	antisense
testis	ENSG00000224514	LINC00620	chr3	13650696	13746637	+	antisense
testis	ENSG00000189196	LINC00994	chr3	64078361	64087363	-	lincRNA
testis	ENSG00000243944	RP11-167H9.4	chr3	150039214	150213726	+	antisense
testis	ENSG00000246095	LINC01096	chr4	13546075	13547801	-	lincRNA
testis	ENSG00000250930	LNX1-AS1	chr4	53496400	53549578	+	antisense
testis	ENSG00000250392	RP11-700N1.1	chr4	119939540	119964293	+	lincRNA
testis	ENSG00000249618	RP11-422J15.1	chr4	129771659	129955368	+	lincRNA
testis	ENSG00000234828	RP11-526A4.1	chr4	149352017	149896233	-	lincRNA
testis	ENSG00000251165	F11-AS1	chr4	186286094	186500997	-	antisense
testis	ENSG00000250590	RP11-565A3.2	chr4	187532878	187672641	-	lincRNA
testis	ENSG00000251027	CTC-254B4.1	chr5	106815197	107011014	-	lincRNA
testis	ENSG00000251187	CTC-459M5.2	chr5	112192020	112210139	+	antisense
testis	ENSG00000251538	RP11-166A12.1	chr5	122628952	122730685	-	lincRNA
testis	ENSG00000248125	CTB-73N10.1	chr5	145429868	145451099	+	lincRNA
testis	ENSG00000238158	RP11-420L9.4	chr6	3831933	3855737	+	sense_overlapping
testis	ENSG00000230174	LINC01149	chr6	31441667	31446973	+	lincRNA
testis	ENSG00000228290	RP11-132M7.3	chr6	84687712	84709578	+	antisense
testis	ENSG00000225752	RP1-45I4.2	chr6	143094034	143099645	-	antisense
testis	ENSG00000223561	AC003090.1	chr7	25593351	25750994	-	lincRNA
testis	ENSG00000226851	AC004112.4	chr7	112328189	112409623	-	antisense
testis	ENSG00000229153	EPHA1-AS1	chr7	143407813	143523449	+	antisense
testis	ENSG00000253799	LINC01030	chr8	90592804	90606065	-	lincRNA
testis	ENSG00000181171	FER1L6-AS1	chr8	123984138	124040782	-	antisense
testis	ENSG00000224825	RORB-AS1	chr9	74485551	74499127	-	antisense
testis	ENSG00000228189	RP13-60M5.2	chr9	88627189	88652160	-	lincRNA
testis	ENSG00000229613	LINC01501	chr9	90463524	90582744	-	lincRNA
testis	ENSG00000254409	RP11-613D13.4	chr11	43921059	44001157	+	sense_overlapping
testis	ENSG00000181995	LINC00301	chr11	60615736	60687149	+	lincRNA
testis	ENSG00000245832	RP11-179A16.1	chr11	81879851	82718082	-	lincRNA
testis	ENSG00000254733	RP11-317J19.1	chr11	86431590	86622867	+	antisense
testis	ENSG00000224265	RP11-168L22.2	chr10	43323665	43327932	+	lincRNA
testis	ENSG00000223910	ZNF32-AS3	chr10	43628817	43674703	+	antisense
testis	ENSG00000256790	RP11-429A20.3	chr12	5018465	5021713	+	lincRNA
testis	ENSG00000255572	RP11-273B20.3	chr12	7166674	7189069	-	antisense
testis	ENSG00000256615	RP11-59N23.3	chr12	21662313	21760032	+	antisense
testis	ENSG00000257510	RP11-609L23.1	chr12	42615503	42646498	-	lincRNA
testis	ENSG00000258234	RP11-370I10.2	chr12	48231098	48284210	-	lincRNA
testis	ENSG00000257771	RP11-70F11.8	chr12	49911953	49930320	+	lincRNA
testis	ENSG00000258084	RP11-754N21.1	chr12	78352519	78483019	+	lincRNA
testis	ENSG00000243319	FGF14-IT1	chr13	102292327	102394519	-	sense_intronic
testis	ENSG00000237356	AL163953.3	chr14	53169054	53687258	+	processed_transcript
testis	ENSG00000248550	OTX2-AS1	chr14	56813183	57152177	+	lincRNA
testis	ENSG00000258583	LINC01500	chr14	58828234	59017328	+	lincRNA
testis	ENSG00000258766	DIO2-AS1	chr14	80211419	80455469	+	antisense
testis	ENSG00000259647	RP11-143J24.1	chr15	30005443	30045848	-	lincRNA
testis	ENSG00000137808	RP11-809H16.2	chr15	68930504	69028889	+	processed_transcript
testis	ENSG00000260288	RP11-24M17.4	chr15	75737820	75763321	+	processed_transcript
testis	ENSG00000260125	AGBL1-AS1	chr15	86295649	86317173	-	antisense
testis	ENSG00000262668	AJ003147.9	chr16	3188212	3224779	+	antisense
testis	ENSG00000260186	RP11-481J2.2	chr16	58421326	58462470	+	lincRNA
testis	ENSG00000265125	RP11-31I22.3	chr17	33565764	33624122	+	antisense
testis	ENSG00000264622	RP11-642M2.1	chr17	34837871	34859046	-	lincRNA
testis	ENSG00000236383	LINC00854	chr17	43216941	43305976	-	processed_transcript
testis	ENSG00000266357	RP11-101O21.1	chr17	74043452	74154212	-	lincRNA
testis	ENSG00000266106	RP11-647F2.2	chr17	74307210	74309790	-	antisense
testis	ENSG00000263765	RP11-746B8.1	chr18	32833454	32938316	+	antisense
testis	ENSG00000267337	LINC01478	chr18	44323436	44531697	-	lincRNA
testis	ENSG00000267028	TCF4-AS1	chr18	55452533	55482940	+	antisense
testis	ENSG00000267327	CTD-2008L17.1	chr18	55893038	56023522	+	lincRNA
testis	ENSG00000230492	RP4-753D10.5	chr20	23010209	23030785	-	antisense
testis	ENSG00000237423	LINC01522	chr20	47980488	47988744	-	lincRNA
testis	ENSG00000267723	CTD-2189E23.1	chr19	14254189	14293205	-	lincRNA
testis	ENSG00000269416	LINC01224	chr19	23399233	23416075	-	lincRNA
testis	ENSG00000268686	AC010524.2	chr19	49368705	49388081	-	antisense
testis	ENSG00000267265	CTC-550B14.7	chr19	55006193	55048086	+	antisense
testis	ENSG00000235295	FLJ41941	chr22	18029385	18037968	+	lincRNA
testis	ENSG00000232396	RP1-76B20.11	chr22	29705256	29719859	-	antisense
testis	ENSG00000230794	AF015720.3	chr21	35713139	35732942	-	lincRNA
testis	ENSG00000178947	LINC00086	chrX	134555909	134562429	+	-
testis	ENSG00000214837	RP11-261C10.3	chr1	243215820	243265022	-	-
testis	ENSG00000227711	RP11-275O4.3	chr1	227698297	227722407	-	-
thyroid	ENSG00000235337	AC114765.2	chr2	220127546	220212491	+	lincRNA
thyroid	ENSG00000250590	RP11-565A3.2	chr4	187532878	187672641	-	lincRNA
thyroid	ENSG00000253503	RP11-653B10.1	chr8	82514568	82677153	-	lincRNA
thyroid	ENSG00000253111	RP11-136O12.2	chr8	125466939	125541373	+	lincRNA
thyroid	ENSG00000225913	RP11-57C13.6	chr10	87607985	87659279	+	lincRNA
thyroid	ENSG00000258077	RP11-114H23.1	chr12	75563202	75984015	-	lincRNA
thyroid	ENSG00000259104	PTCSC3	chr14	36136108	36176468	-	lincRNA
thyroid	ENSG00000258766	DIO2-AS1	chr14	80211419	80455469	+	antisense
thyroid	ENSG00000272736	RP11-799N11.1	chr17	10383132	10537862	+	antisense
thyroid	ENSG00000260785	CASC17	chr17	71097775	71202177	-	lincRNA
thyroid	ENSG00000206129	CTD-2008L17.2	chr18	56003613	56191262	-	lincRNA
thyroid	ENSG00000231290	APCDD1L-AS1	chr20	58515379	58619888	+	processed_transcript
thyroid	ENSG00000243902	ELFN2	chr22	37339583	37427445	-	sense_overlapping
thyroid	ENSG00000252656	RN7SKP88	chr1	145042961	145051818	+	-
thyroid	ENSG00000258395	RP11-65I12.1	chr2	113997046	113999004	+	-
thyroid	ENSG00000269963	RP11-73M18.9	chr14	104179435	104180586	+	-

## Sheet: TCGA
TCGA	LncRNA IDs	LncRNA Symbols	Chr	Star	End	Strand	Biotype
ACC	ENSG00000230615	RP5-1198O20.4	chr1	44030443	44115913	+	lincRNA
ACC	ENSG00000225605	RP11-550H2.1	chr1	75932479	76019356	+	lincRNA
ACC	ENSG00000230186	RP5-998N21.7	chr1	143905487	143934776	+	antisense
ACC	ENSG00000228643	AC079779.4	chr2	286419	301515	+	processed_transcript
ACC	ENSG00000272342	LINC01115	chr2	739588	740164	-	lincRNA
ACC	ENSG00000235665	LINC00298	chr2	7922425	8278084	-	lincRNA
ACC	ENSG00000235885	LINC01828	chr2	67086446	67311439	+	lincRNA
ACC	ENSG00000232023	LINC01807	chr2	228483261	228611395	-	lincRNA
ACC	ENSG00000239268	RP11-384F7.2	chr3	117672154	117997592	-	lincRNA
ACC	ENSG00000248115	RP11-752D24.2	chr4	52945649	52958087	+	antisense
ACC	ENSG00000250392	RP11-700N1.1	chr4	119939540	119964293	+	lincRNA
ACC	ENSG00000248456	RP11-553P9.3	chr4	135112905	135123779	-	lincRNA
ACC	ENSG00000234710	AC060834.3	chr7	9737322	9769513	+	lincRNA
ACC	ENSG00000243797	CTB-111H14.1	chr7	106372251	106770207	-	sense_overlapping
ACC	ENSG00000224825	RORB-AS1	chr9	74485551	74499127	-	antisense
ACC	ENSG00000224265	RP11-168L22.2	chr10	43323665	43327932	+	lincRNA
ACC	ENSG00000270087	RP11-399K21.11	chr10	75279726	75401246	-	lincRNA
ACC	ENSG00000249086	AC051649.12	chr11	1864177	1866667	+	sense_overlapping
ACC	ENSG00000258234	RP11-370I10.2	chr12	48231098	48284210	-	lincRNA
ACC	ENSG00000249550	LINC01234	chr12	113679459	113773683	-	lincRNA
ACC	ENSG00000258642	RP11-219E7.2	chr14	20874305	20875768	-	antisense
ACC	ENSG00000214548	MEG3	chr14	100779410	100861031	+	lincRNA
ACC	ENSG00000225746	SNHG23	chr14	100894770	101027415	+	lincRNA
ACC	ENSG00000261273	LA16c-444G7.1	chr16	88234785	88302511	+	lincRNA
ACC	ENSG00000261924	CTD-2561B21.5	chr17	80966239	80971213	-	antisense
ACC	ENSG00000267922	AC007193.6	chr19	46101122	46196218	+	lincRNA
ACC	ENSG00000229976	RP5-1031J8.1	chr20	39785721	39813229	+	lincRNA
ACC	ENSG00000227060	LINC00629	chrX	134549973	134559923	+	lincRNA
BLCA	ENSG00000241720	RP4-735C1.4	chr1	109725820	109775252	+	antisense
BLCA	ENSG00000231826	LINC01819	chr2	43027853	43039547	-	lincRNA
BLCA	ENSG00000273328	RP11-141M3.6	chr3	42809414	42908105	+	processed_transcript
BLCA	ENSG00000242317	RP11-875H7.5	chr3	55493830	55505261	-	lincRNA
BLCA	ENSG00000224652	LINC00885	chr3	196142636	196160890	+	lincRNA
BLCA	ENSG00000236318	KCCAT333	chr7	17374867	17467256	+	lincRNA
BLCA	ENSG00000236039	AC017060.1	chr7	17405479	17558909	-	lincRNA
BLCA	ENSG00000253593	RP11-157E21.1	chr8	133886496	133902407	+	lincRNA
BLCA	ENSG00000226808	LINC00840	chr10	43859411	43895433	+	lincRNA
BLCA	ENSG00000254951	RP11-494M8.4	chr11	7754393	7905955	-	sense_overlapping
BLCA	ENSG00000258216	RP11-654D12.2	chr12	89882665	89989289	+	lincRNA
BLCA	ENSG00000258676	RP11-386M24.3	chr15	92580829	92600545	+	processed_transcript
BLCA	ENSG00000277654	RP11-255M2.3	chr15	94841059	95169864	+	lincRNA
BLCA	ENSG00000275393	RP11-568J23.8	chr16	85697335	85697868	-	sense_intronic
BLCA	ENSG00000265246	RP11-663N22.1	chr17	27237859	27241661	-	lincRNA
BLCA	ENSG00000261040	WFDC21P	chr17	60083566	60091885	-	processed_transcript
BLCA	ENSG00000266602	RP11-476K15.1	chr18	1509183	1647097	+	lincRNA
BLCA	ENSG00000268673	LLNLR-249E10.1	chr19	15760375	15770828	+	lincRNA
BLCA	ENSG00000269289	CTB-92J24.3	chr19	23919081	23957930	-	antisense
COAD	ENSG00000226715	LINC01709	chr1	101639548	101787572	+	lincRNA
COAD	ENSG00000226320	LINC01811	chr3	34159334	34562877	+	lincRNA
COAD	ENSG00000248125	CTB-73N10.1	chr5	145429868	145451099	+	lincRNA
ESCA	ENSG00000232536	RP11-74C1.4	chr1	151540516	151561855	+	sense_intronic
ESCA	ENSG00000243486	RP11-217E22.5	chr3	153881526	153940836	+	lincRNA
ESCA	ENSG00000250920	RP11-297P16.4	chr4	103550927	103559127	-	lincRNA
ESCA	ENSG00000250158	RP11-254I22.2	chr5	96247776	96278751	+	lincRNA
ESCA	ENSG00000253925	CTB-178M22.1	chr5	168085329	168187719	-	antisense
ESCA	ENSG00000268592	RAET1E-AS1	chr6	149863494	149919507	+	antisense
ESCA	ENSG00000229618	AC011288.2	chr7	12726152	13751920	+	lincRNA
ESCA	ENSG00000257298	RP3-405J10.3	chr12	50185580	50191363	-	sense_intronic
ESCA	ENSG00000257500	RP11-1020M18.10	chr12	52407580	52428494	+	antisense
ESCA	ENSG00000224347	SCEL-AS1	chr13	77599755	77606551	-	antisense
ESCA	ENSG00000279409	RP11-133K1.9	chr15	40258501	40260370	+	TEC
ESCA	ENSG00000246740	PLA2G4E-AS1	chr15	41972763	41999094	+	antisense
ESCA	ENSG00000266729	DSG1-AS1	chr18	31343368	31426988	-	antisense
GBM	ENSG00000227082	CH17-437K3.1	chr1	121396754	121463129	+	lincRNA
GBM	ENSG00000231429	RP11-343N15.2	chr1	121412719	121429274	+	lincRNA
GBM	ENSG00000231064	RP11-263K19.4	chr1	155195004	155205495	+	antisense
GBM	ENSG00000228208	C1orf143	chr1	218510096	218525978	+	lincRNA
GBM	ENSG00000235665	LINC00298	chr2	7922425	8278084	-	lincRNA
GBM	ENSG00000230876	LINC00486	chr2	32825443	32926693	+	lincRNA
GBM	ENSG00000228222	AC074363.1	chr2	167293171	167558333	+	lincRNA
GBM	ENSG00000232520	AC012507.3	chr2	230886500	230897091	+	antisense
GBM	ENSG00000224514	LINC00620	chr3	13650696	13746637	+	antisense
GBM	ENSG00000246022	ALDH1L1-AS2	chr3	126180065	126210169	+	antisense
GBM	ENSG00000243620	RP11-649A16.1	chr3	146909685	147370656	-	antisense
GBM	ENSG00000243069	ARHGEF26-AS1	chr3	154024401	154121332	-	processed_transcript
GBM	ENSG00000242808	SOX2-OT	chr3	180989770	181836880	+	sense_overlapping
GBM	ENSG00000242686	RP11-1191J2.2	chr4	652850	656213	-	antisense
GBM	ENSG00000260918	RP11-731J8.2	chr4	47431960	47438959	+	sense_overlapping
GBM	ENSG00000245067	IGFBP7-AS1	chr4	57109762	57205510	+	antisense
GBM	ENSG00000249307	LINC01088	chr4	78971748	79308798	+	antisense
GBM	ENSG00000250761	RP11-711G10.1	chr5	7707802	7749766	-	antisense
GBM	ENSG00000245729	RP11-480D4.1	chr5	8333481	8457558	-	lincRNA
GBM	ENSG00000250198	LINC02199	chr5	8839732	8881525	+	lincRNA
GBM	ENSG00000178722	C5orf64	chr5	61637708	61751763	+	processed_transcript
GBM	ENSG00000249362	CTD-2316B1.1	chr5	87662042	87679147	+	lincRNA
GBM	ENSG00000248708	LINC02144	chr5	87713135	87733269	-	lincRNA
GBM	ENSG00000248202	RP11-455B3.1	chr5	97881420	97922695	+	lincRNA
GBM	ENSG00000272154	AC005754.7	chr5	141100242	141174391	-	antisense
GBM	ENSG00000280780	JAKMIP2-AS1	chr5	147559994	147662009	+	antisense
GBM	ENSG00000230314	ELOVL2-AS1	chr6	11043524	11078226	+	antisense
GBM	ENSG00000271860	RP11-436D23.1	chr6	97283303	98399872	+	lincRNA
GBM	ENSG00000261795	RP11-90P13.1	chr7	161765	164972	-	lincRNA
GBM	ENSG00000278254	RP4-668E10.4	chr7	9082557	9189857	-	lincRNA
GBM	ENSG00000253696	KBTBD11-OT1	chr8	1971397	1976478	+	lincRNA
GBM	ENSG00000226403	RP11-31F19.1	chr9	547317	549531	+	sense_intronic
GBM	ENSG00000225472	RP11-120J1.1	chr9	14317085	14357908	+	antisense
GBM	ENSG00000232211	RP11-395D3.1	chr9	86632147	86696496	+	lincRNA
GBM	ENSG00000230417	LINC00856	chr10	78179185	78551355	+	lincRNA
GBM	ENSG00000227165	WDR11-AS1	chr10	120761812	120851345	-	antisense
GBM	ENSG00000237654	AP003025.2	chr11	131502759	131540867	-	antisense
GBM	ENSG00000254896	OPCML-IT1	chr11	133360029	133366080	-	sense_intronic
GBM	ENSG00000255258	RP11-448P19.1	chr11	133783671	133810376	-	lincRNA
GBM	ENSG00000257139	RP11-320P7.2	chr12	70180338	70202004	+	lincRNA
GBM	ENSG00000256193	LINC00507	chr12	127915372	127951552	+	lincRNA
GBM	ENSG00000275830	RP11-403A3.3	chr13	109988097	110057331	-	lincRNA
GBM	ENSG00000257126	FOXG1-AS1	chr14	28729083	28765277	-	antisense
GBM	ENSG00000258342	RP11-116N8.1	chr14	35897982	36063743	+	sense_overlapping
GBM	ENSG00000259070	LINC00639	chr14	38749339	38948273	-	lincRNA
GBM	ENSG00000259255	RP11-627D16.1	chr15	46693288	46804844	+	lincRNA
GBM	ENSG00000259223	RP11-82L7.4	chr15	60073554	60118320	-	lincRNA
GBM	ENSG00000259616	RP11-507B12.2	chr15	61298791	61635449	-	lincRNA
GBM	ENSG00000259407	RP11-158M2.3	chr15	85744109	85750281	-	antisense
GBM	ENSG00000257060	RP11-266O8.1	chr15	93312557	93569483	+	lincRNA
GBM	ENSG00000246379	RP11-461O7.1	chr16	56092987	56191094	-	lincRNA
GBM	ENSG00000260664	AC004158.3	chr16	72425948	72533892	+	lincRNA
GBM	ENSG00000260788	RP11-298D21.1	chr16	83721119	83772936	-	antisense
GBM	ENSG00000197322	C17orf102	chr17	34574123	34579369	-	lincRNA
GBM	ENSG00000237560	LINC01497	chr17	69961707	69983538	+	lincRNA
GBM	ENSG00000279082	LINC01727	chr20	21569976	21619674	+	lincRNA
GBM	ENSG00000125804	FAM182A	chr20	26054655	26086917	+	processed_transcript
GBM	ENSG00000233067	PTCHD1-AS	chrX	22259797	23293146	-	lincRNA
GBM	ENSG00000280870	MIR325HG	chrX	76657798	77014532	-	lincRNA
LGG	ENSG00000223944	RP5-1180C18.1	chr1	37262739	37325100	-	lincRNA
LGG	ENSG00000228971	RP11-286B14.1	chr1	95510116	95782342	+	lincRNA
LGG	ENSG00000227082	CH17-437K3.1	chr1	121396754	121463129	+	lincRNA
LGG	ENSG00000231429	RP11-343N15.2	chr1	121412719	121429274	+	lincRNA
LGG	ENSG00000231064	RP11-263K19.4	chr1	155195004	155205495	+	antisense
LGG	ENSG00000227579	RP1-35C21.2	chr1	177393287	177597709	-	lincRNA
LGG	ENSG00000234233	KCNH1-IT1	chr1	211132588	211133374	-	sense_intronic
LGG	ENSG00000228208	C1orf143	chr1	218510096	218525978	+	lincRNA
LGG	ENSG00000226828	RP11-278H7.1	chr1	243917402	244047317	+	lincRNA
LGG	ENSG00000237720	AC011995.1	chr2	2834264	2838391	-	lincRNA
LGG	ENSG00000235665	LINC00298	chr2	7922425	8278084	-	lincRNA
LGG	ENSG00000226994	AC012593.1	chr2	34799850	35185689	+	lincRNA
LGG	ENSG00000229498	AC105053.3	chr2	85815130	85825391	+	antisense
LGG	ENSG00000236501	AC079305.11	chr2	176990508	177164516	-	lincRNA
LGG	ENSG00000227432	AC053503.11	chr2	219482073	219516877	-	antisense
LGG	ENSG00000232520	AC012507.3	chr2	230886500	230897091	+	antisense
LGG	ENSG00000224514	LINC00620	chr3	13650696	13746637	+	antisense
LGG	ENSG00000281160	RP11-333B11.1	chr3	42264989	42266390	+	antisense
LGG	ENSG00000230970	HHATL-AS1	chr3	42702653	42706776	+	antisense
LGG	ENSG00000242797	GLYCTK-AS1	chr3	52288580	52299067	-	processed_transcript
LGG	ENSG00000242428	C3orf67-AS1	chr3	58824437	59019093	+	antisense
LGG	ENSG00000244342	LINC00698	chr3	62950430	63125062	+	lincRNA
LGG	ENSG00000189196	LINC00994	chr3	64078361	64087363	-	lincRNA
LGG	ENSG00000246022	ALDH1L1-AS2	chr3	126180065	126210169	+	antisense
LGG	ENSG00000251448	RP11-71E19.2	chr3	126288867	126294024	-	lincRNA
LGG	ENSG00000243069	ARHGEF26-AS1	chr3	154024401	154121332	-	processed_transcript
LGG	ENSG00000242808	SOX2-OT	chr3	180989770	181836880	+	sense_overlapping
LGG	ENSG00000260918	RP11-731J8.2	chr4	47431960	47438959	+	sense_overlapping
LGG	ENSG00000245067	IGFBP7-AS1	chr4	57109762	57205510	+	antisense
LGG	ENSG00000249307	LINC01088	chr4	78971748	79308798	+	antisense
LGG	ENSG00000246448	RP13-578N3.3	chr4	143700257	143865072	+	antisense
LGG	ENSG00000250761	RP11-711G10.1	chr5	7707802	7749766	-	antisense
LGG	ENSG00000245729	RP11-480D4.1	chr5	8333481	8457558	-	lincRNA
LGG	ENSG00000250198	LINC02199	chr5	8839732	8881525	+	lincRNA
LGG	ENSG00000215196	AC091878.1	chr5	17130028	17217047	-	antisense
LGG	ENSG00000248455	LINC02217	chr5	17404019	17441694	+	lincRNA
LGG	ENSG00000248587	GDNF-AS1	chr5	37811589	37953827	+	antisense
LGG	ENSG00000251518	LINC02110	chr5	37948491	37951055	+	lincRNA
LGG	ENSG00000178722	C5orf64	chr5	61637708	61751763	+	processed_transcript
LGG	ENSG00000249362	CTD-2316B1.1	chr5	87662042	87679147	+	lincRNA
LGG	ENSG00000249984	CTC-529L17.2	chr5	92675956	92688254	-	lincRNA
LGG	ENSG00000248528	LINC02058	chr5	92907180	92939591	-	lincRNA
LGG	ENSG00000248202	RP11-455B3.1	chr5	97881420	97922695	+	lincRNA
LGG	ENSG00000253807	LINC01170	chr5	124059794	124405079	-	lincRNA
LGG	ENSG00000272154	AC005754.7	chr5	141100242	141174391	-	antisense
LGG	ENSG00000228793	RP1-223B1.1	chr6	3594247	3624747	-	lincRNA
LGG	ENSG00000230314	ELOVL2-AS1	chr6	11043524	11078226	+	antisense
LGG	ENSG00000271860	RP11-436D23.1	chr6	97283303	98399872	+	lincRNA
LGG	ENSG00000261795	RP11-90P13.1	chr7	161765	164972	-	lincRNA
LGG	ENSG00000278254	RP4-668E10.4	chr7	9082557	9189857	-	lincRNA
LGG	ENSG00000224116	INHBA-AS1	chr7	41693916	41779388	+	antisense
LGG	ENSG00000273419	RP4-751H13.7	chr7	149858400	149862492	-	antisense
LGG	ENSG00000253696	KBTBD11-OT1	chr8	1971397	1976478	+	lincRNA
LGG	ENSG00000253379	RP11-1102P16.1	chr8	71403440	71592025	-	lincRNA
LGG	ENSG00000253553	RP11-586K2.1	chr8	88326836	88737134	+	antisense
LGG	ENSG00000226403	RP11-31F19.1	chr9	547317	549531	+	sense_intronic
LGG	ENSG00000225706	PTPRD-AS1	chr9	8858130	8862255	+	lincRNA
LGG	ENSG00000225472	RP11-120J1.1	chr9	14317085	14357908	+	antisense
LGG	ENSG00000260947	RP11-384P7.7	chr9	33697459	33700986	+	lincRNA
LGG	ENSG00000237159	CNTFR-AS1	chr9	34568015	34582829	+	antisense
LGG	ENSG00000281205	LINC00950	chr9	35858738	35865518	+	lincRNA
LGG	ENSG00000237212	RP11-569G13.2	chr9	96095211	96101912	+	lincRNA
LGG	ENSG00000280809	LINC00836	chr10	25651712	25732935	+	lincRNA
LGG	ENSG00000224812	TMEM72-AS1	chr10	44811024	44959689	-	antisense
LGG	ENSG00000236744	RP11-168O22.1	chr10	55247755	55597233	-	sense_intronic
LGG	ENSG00000227165	WDR11-AS1	chr10	120761812	120851345	-	antisense
LGG	ENSG00000255496	RP11-587D21.4	chr11	27696312	27877648	-	sense_overlapping
LGG	ENSG00000254746	RP11-958J22.1	chr11	45489689	45542474	-	processed_transcript
LGG	ENSG00000245832	MIR4300HG	chr11	81879851	82718082	-	lincRNA
LGG	ENSG00000254561	RP11-196E1.3	chr11	119608423	119659284	+	antisense
LGG	ENSG00000237654	AP003025.2	chr11	131502759	131540867	-	antisense
LGG	ENSG00000254896	OPCML-IT1	chr11	133360029	133366080	-	sense_intronic
LGG	ENSG00000255258	RP11-448P19.1	chr11	133783671	133810376	-	lincRNA
LGG	ENSG00000255693	RP11-766N7.3	chr12	64883394	64977522	+	lincRNA
LGG	ENSG00000189238	LINC00943	chr12	126726270	126746252	+	lincRNA
LGG	ENSG00000256193	LINC00507	chr12	127915372	127951552	+	lincRNA
LGG	ENSG00000235903	CPB2-AS1	chr13	46052806	46113332	+	antisense
LGG	ENSG00000234377	RNF219-AS1	chr13	77919689	78617328	+	antisense
LGG	ENSG00000275830	RP11-403A3.3	chr13	109988097	110057331	-	lincRNA
LGG	ENSG00000257126	FOXG1-AS1	chr14	28729083	28765277	-	antisense
LGG	ENSG00000258342	RP11-116N8.1	chr14	35897982	36063743	+	sense_overlapping
LGG	ENSG00000259070	LINC00639	chr14	38749339	38948273	-	lincRNA
LGG	ENSG00000259255	RP11-627D16.1	chr15	46693288	46804844	+	lincRNA
LGG	ENSG00000259223	RP11-82L7.4	chr15	60073554	60118320	-	lincRNA
LGG	ENSG00000259234	ANKRD34C-AS1	chr15	79191707	79283945	-	lincRNA
LGG	ENSG00000259407	RP11-158M2.3	chr15	85744109	85750281	-	antisense
LGG	ENSG00000261329	CTD-2049O4.1	chr16	27678940	27718806	-	antisense
LGG	ENSG00000260249	RP11-401P9.5	chr16	50666211	50671639	+	antisense
LGG	ENSG00000246379	RP11-461O7.1	chr16	56092987	56191094	-	lincRNA
LGG	ENSG00000260664	AC004158.3	chr16	72425948	72533892	+	lincRNA
LGG	ENSG00000260788	RP11-298D21.1	chr16	83721119	83772936	-	antisense
LGG	ENSG00000235979	AC004448.5	chr17	19417804	19492991	-	lincRNA
LGG	ENSG00000197322	C17orf102	chr17	34574123	34579369	-	lincRNA
LGG	ENSG00000260785	CASC17	chr17	71097775	71202177	-	lincRNA
LGG	ENSG00000264449	RP11-945C19.4	chr18	5887487	5909122	+	antisense
LGG	ENSG00000279082	LINC01727	chr20	21569976	21619674	+	lincRNA
LGG	ENSG00000234646	RP4-753D10.3	chr20	23031542	23039236	+	sense_overlapping
LGG	ENSG00000125804	FAM182A	chr20	26054655	26086917	+	processed_transcript
LGG	ENSG00000226308	RP4-813D12.3	chr20	57266797	57282998	+	lincRNA
LGG	ENSG00000224404	LL22NC03-13G6.2	chr22	34208141	34209262	-	lincRNA
LGG	ENSG00000243902	ELFN2	chr22	37339583	37427445	-	sense_overlapping
LGG	ENSG00000205632	LINC01310	chr22	48866770	48898386	+	lincRNA
LGG	ENSG00000226530	RP11-348F1.2	chrX	51396511	51465661	+	lincRNA
LGG	ENSG00000280870	MIR325HG	chrX	76657798	77014532	-	lincRNA
LGG	ENSG00000203930	LINC00632	chrX	140709767	140772679	+	lincRNA
LIHC	ENSG00000230628	RP4-781K5.6	chr1	234669523	234696153	-	lincRNA
LIHC	ENSG00000229291	RP4-580N22.2	chr1	235957879	235971825	-	lincRNA
LIHC	ENSG00000234378	AC098828.2	chr2	20063856	20106829	-	lincRNA
LIHC	ENSG00000251165	F11-AS1	chr4	186286094	186500997	-	antisense
LIHC	ENSG00000250056	LINC01018	chr5	6582136	6588499	+	lincRNA
LIHC	ENSG00000249364	RP11-434D9.1	chr5	67379378	67805238	+	lincRNA
LIHC	ENSG00000248752	RP11-114J13.1	chr5	126076800	126279801	-	lincRNA
LIHC	ENSG00000232667	AC004862.6	chr7	80312574	80391474	-	antisense
LIHC	ENSG00000253944	RP11-156K13.1	chr8	17801345	17861069	+	antisense
LIHC	ENSG00000214803	RP11-37N22.1	chr8	124192671	124247398	-	lincRNA
LIHC	ENSG00000253111	RP11-136O12.2	chr8	125466939	125541373	+	lincRNA
LIHC	ENSG00000130600	H19	chr11	1995163	2001470	-	processed_transcript
LIHC	ENSG00000245750	DRAIC	chr15	69463026	69571440	+	lincRNA
LIHC	ENSG00000261058	RP11-252E2.2	chr16	75119558	75144200	+	lincRNA
LIHC	ENSG00000261978	CTD-2529O21.2	chr17	80023894	80026107	+	antisense
LIHC	ENSG00000265943	RP11-739L10.1	chr18	22699481	22933764	-	antisense
LIHC	ENSG00000266850	RP11-370A5.1	chr18	22723491	22907721	-	antisense
LIHC	ENSG00000229976	RP5-1031J8.1	chr20	39785721	39813229	+	lincRNA
LUAD	ENSG00000238042	RP11-815M8.1	chr1	221880981	221978523	-	lincRNA
LUAD	ENSG00000241048	RP11-167H9.5	chr3	150202174	150225190	-	lincRNA
LUAD	ENSG00000250258	CTC-431G16.2	chr5	79774348	79816190	-	antisense
LUAD	ENSG00000236039	AC017060.1	chr7	17405479	17558909	-	lincRNA
LUAD	ENSG00000254367	RP11-211C9.1	chr8	8723693	8782479	-	lincRNA
LUAD	ENSG00000279903	RP11-349F21.5	chr8	17500012	17500605	+	TEC
LUAD	ENSG00000254330	RP11-1D12.1	chr8	64703774	64734459	-	sense_intronic
LUAD	ENSG00000256615	RP11-59N23.3	chr12	21662313	21760032	+	antisense
LUAD	ENSG00000224347	SCEL-AS1	chr13	77599755	77606551	-	antisense
LUAD	ENSG00000259925	CTA-363E6.2	chr16	19343647	19401693	-	lincRNA
LUAD	ENSG00000261231	LINC02133	chr16	47724568	47908431	+	lincRNA
LUSC	ENSG00000229699	RP1-140J1.1	chr1	153174518	153191676	+	lincRNA
LUSC	ENSG00000227400	AC012501.2	chr2	153421616	153593288	-	sense_overlapping
LUSC	ENSG00000242317	RP11-875H7.5	chr3	55493830	55505261	-	lincRNA
LUSC	ENSG00000238755	LINC02006	chr3	153384934	153980186	-	processed_transcript
LUSC	ENSG00000237978	KCNMB2-AS1	chr3	178526505	178860405	-	antisense
LUSC	ENSG00000231971	RP11-557H15.3	chr6	134428240	134520585	-	lincRNA
LUSC	ENSG00000229618	AC011288.2	chr7	12726152	13751920	+	lincRNA
LUSC	ENSG00000234352	AC009264.1	chr7	136685559	137182107	-	antisense
LUSC	ENSG00000253554	RP11-32K4.1	chr8	63687179	64368558	-	antisense
LUSC	ENSG00000227958	RP11-399H11.3	chr9	135204722	135237597	-	lincRNA
LUSC	ENSG00000233936	RP11-399H11.2	chr9	135245696	135252708	-	lincRNA
LUSC	ENSG00000250519	RP11-680H20.2	chr11	94238150	94279206	+	lincRNA
LUSC	ENSG00000258977	LINC01467	chr14	81605347	81623061	-	lincRNA
LUSC	ENSG00000260019	LINC01992	chr17	27929548	27974223	-	lincRNA
LUSC	ENSG00000267028	TCF4-AS1	chr18	55452533	55482940	+	antisense
LUSC	ENSG00000267327	CTD-2008L17.1	chr18	55893038	56023522	+	lincRNA
LUSC	ENSG00000267291	CTB-186G2.1	chr19	38596346	38601694	+	antisense
PCPG	ENSG00000235885	LINC01828	chr2	67086446	67311439	+	lincRNA
PCPG	ENSG00000227432	AC053503.11	chr2	219482073	219516877	-	antisense
PCPG	ENSG00000232002	LINC01880	chr2	242047695	242084138	-	lincRNA
PCPG	ENSG00000239268	RP11-384F7.2	chr3	117672154	117997592	-	lincRNA
PCPG	ENSG00000250546	RP11-8L2.1	chr4	83796436	84293412	-	processed_transcript
PCPG	ENSG00000249335	CTC-340D7.1	chr5	68832585	68962158	-	lincRNA
PCPG	ENSG00000250958	LINC00492	chr5	102581368	102617589	+	lincRNA
PCPG	ENSG00000249073	WSPAR	chr5	133913677	133917269	+	lincRNA
PCPG	ENSG00000253925	CTB-178M22.1	chr5	168085329	168187719	-	antisense
PCPG	ENSG00000226070	RP11-552E20.4	chr6	40358744	40369474	-	lincRNA
PCPG	ENSG00000233452	STXBP5-AS1	chr6	146841901	147204614	-	antisense
PCPG	ENSG00000235314	LINC00957	chr7	44039171	44042306	+	lincRNA
PCPG	ENSG00000273419	RP4-751H13.7	chr7	149858400	149862492	-	antisense
PCPG	ENSG00000253837	RP11-177H13.2	chr8	23336171	23366125	+	processed_transcript
PCPG	ENSG00000236744	RP11-168O22.1	chr10	55247755	55597233	-	sense_intronic
PCPG	ENSG00000253973	RP11-467K18.2	chr11	9004162	9065154	+	antisense
PCPG	ENSG00000256824	RP11-21A7A.2	chr11	64035970	64103653	+	antisense
PCPG	ENSG00000255136	CTD-2562J17.4	chr11	75208054	75241173	-	lincRNA
PCPG	ENSG00000258334	RP11-161H23.9	chr12	49292631	49324576	-	antisense
PCPG	ENSG00000256725	RP11-662M24.2	chr12	130628316	130716281	-	lincRNA
PCPG	ENSG00000214548	MEG3	chr14	100779410	100861031	+	lincRNA
PCPG	ENSG00000258399	MEG8	chr14	100836269	100947194	+	lincRNA
PCPG	ENSG00000225746	SNHG23	chr14	100894770	101027415	+	lincRNA
PCPG	ENSG00000259234	ANKRD34C-AS1	chr15	79191707	79283945	-	lincRNA
PCPG	ENSG00000260186	LINC02137	chr16	58421326	58462470	+	lincRNA
PCPG	ENSG00000205015	LINC02138	chr16	89166383	89169147	+	lincRNA
PCPG	ENSG00000265125	RP11-31I22.3	chr17	33565764	33624122	+	antisense
PCPG	ENSG00000279668	CTC-304I17.6	chr17	33827728	34079100	-	lincRNA
PCPG	ENSG00000265356	RP11-17M24.3	chr17	33935437	34156000	-	processed_transcript
PCPG	ENSG00000265844	RP11-751H17.1	chr18	77180106	77235430	+	lincRNA
PCPG	ENSG00000231290	APCDD1L-AS1	chr20	58515379	58619888	+	processed_transcript
PCPG	ENSG00000237989	LINC01679	chr21	43358147	43362349	-	lincRNA
PCPG	ENSG00000235478	LINC01664	chr22	17121586	17132104	+	lincRNA
PRAD	ENSG00000261664	TTC39A-AS1	chr1	51329654	51335324	+	antisense
PRAD	ENSG00000249307	LINC01088	chr4	78971748	79308798	+	antisense
PRAD	ENSG00000251321	PCAT4	chr4	79827471	79877770	+	lincRNA
PRAD	ENSG00000250522	AC004066.3	chr4	105540190	105552355	-	antisense
PRAD	ENSG00000250590	RP11-565A3.2	chr4	187532878	187672641	-	lincRNA
PRAD	ENSG00000248801	C8orf34-AS1	chr8	68303468	68331491	-	antisense
PRAD	ENSG00000253438	PCAT1	chr8	126847055	127021014	+	lincRNA
PRAD	ENSG00000228566	RP11-170M17.1	chr10	63664664	63990568	+	lincRNA
PRAD	ENSG00000255240	RP11-142C4.6	chr11	58933643	59058659	-	antisense
PRAD	ENSG00000271850	RP11-16D22.2	chr13	34348043	34614170	+	lincRNA
PRAD	ENSG00000245750	DRAIC	chr15	69463026	69571440	+	lincRNA
PRAD	ENSG00000259641	PCAT29	chr15	69592129	69695750	+	lincRNA
PRAD	ENSG00000259925	CTA-363E6.2	chr16	19343647	19401693	-	lincRNA
PRAD	ENSG00000265246	RP11-663N22.1	chr17	27237859	27241661	-	lincRNA
PRAD	ENSG00000267968	AC011523.2	chr19	50830530	50851089	+	antisense
PRAD	ENSG00000236830	CBR3-AS1	chr21	36131767	36175815	-	processed_transcript
READ	ENSG00000226715	LINC01709	chr1	101639548	101787572	+	lincRNA
READ	ENSG00000198788	MUC2	chr11	1074875	1110511	+	processed_transcript
READ	ENSG00000247381	PLUT	chr13	27833444	27921404	-	antisense
READ	ENSG00000244649	LINC02086	chr17	48646923	48707346	+	lincRNA
SKCM	ENSG00000203386	LINC01317	chr2	33706886	34297753	+	lincRNA
SKCM	ENSG00000223826	LINC01870	chr2	101479390	101486822	+	lincRNA
SKCM	ENSG00000240405	SAMMSON	chr3	69999577	70015318	+	lincRNA
SKCM	ENSG00000270090	RP11-529E10.7	chr4	3544555	3548796	+	lincRNA
SKCM	ENSG00000248360	LINC00504	chr4	14470465	14888169	-	lincRNA
SKCM	ENSG00000249341	RP11-317M11.1	chr4	53659208	53737156	+	sense_intronic
SKCM	ENSG00000228495	LINC01013	chr6	132131915	132169374	+	lincRNA
SKCM	ENSG00000232310	RP11-557H15.4	chr6	134525314	134659836	-	lincRNA
SKCM	ENSG00000223414	LINC00473	chr6	165908802	165988048	-	lincRNA
SKCM	ENSG00000233539	AC011294.3	chr7	46673785	46759851	-	lincRNA
SKCM	ENSG00000237640	RP4-604G5.1	chr7	99929392	99948620	+	antisense
SKCM	ENSG00000226869	LHFPL3-AS1	chr7	104738597	104804107	-	processed_transcript
SKCM	ENSG00000255494	LINC00681	chr8	12794243	12818291	+	lincRNA
SKCM	ENSG00000234840	LINC01239	chr9	22646200	22824213	+	lincRNA
SKCM	ENSG00000204365	C10orf126	chr10	28846408	28881898	+	lincRNA
SKCM	ENSG00000260423	RP13-735L24.1	chr12	9367464	9397617	+	lincRNA
SKCM	ENSG00000257826	RP11-116N8.4	chr14	36061026	36067190	-	lincRNA
SKCM	ENSG00000258616	RP11-369C8.1	chr14	45706250	45715952	-	lincRNA
SKCM	ENSG00000259720	RP11-348B17.1	chr15	31002013	31042302	+	antisense
SKCM	ENSG00000259380	RP11-346D14.1	chr15	38139595	38226887	-	lincRNA
SKCM	ENSG00000261329	CTD-2049O4.1	chr16	27678940	27718806	-	antisense
SKCM	ENSG00000264985	RP11-449L23.2	chr17	73513612	73521407	+	antisense
SKCM	ENSG00000266554	LINC01443	chr18	14946267	14973770	+	lincRNA
SKCM	ENSG00000227392	HPN-AS1	chr19	35059059	35106304	-	antisense
SKCM	ENSG00000227757	AP000282.2	chr21	32913649	33071104	-	antisense
SKCM	ENSG00000279010	RP5-1039K5.19	chr22	37948352	38002889	+	sense_overlapping
STAD	ENSG00000250920	RP11-297P16.4	chr4	103550927	103559127	-	lincRNA
STAD	ENSG00000250069	CTB-131B5.2	chr5	140200163	140203187	+	sense_intronic
STAD	ENSG00000249669	CARMN	chr5	149406689	149432835	+	lincRNA
STAD	ENSG00000268592	RAET1E-AS1	chr6	149863494	149919507	+	antisense
STAD	ENSG00000253774	CTD-3023L14.1	chr8	8559894	8562124	+	lincRNA
STAD	ENSG00000254367	RP11-211C9.1	chr8	8723693	8782479	-	lincRNA
STAD	ENSG00000253699	CTD-3118D11.3	chr8	86180418	86212236	+	antisense
STAD	ENSG00000181171	FER1L6-AS1	chr8	123984138	124040782	-	antisense
STAD	ENSG00000275649	RP11-286O1.1	chr9	42231811	42354454	+	lincRNA
STAD	ENSG00000227248	FAM155A-IT1	chr13	107788342	107835451	-	sense_intronic
STAD	ENSG00000268756	AC104534.2	chr19	38820166	38823223	+	antisense
STAD	ENSG00000274469	LINC01746	chr20	37571103	37583935	+	lincRNA
TGCT	ENSG00000225315	RP11-293P20.2	chr1	24040835	24086799	+	antisense
TGCT	ENSG00000227733	RP4-565E6.1	chr1	148159213	148255012	-	lincRNA
TGCT	ENSG00000229066	AC096649.3	chr2	175257250	175454640	+	lincRNA
TGCT	ENSG00000231689	LINC01090	chr2	187712816	188384313	-	lincRNA
TGCT	ENSG00000242029	RP11-457K10.1	chr3	109648107	109810861	+	lincRNA
TGCT	ENSG00000249875	RP11-51M24.1	chr4	174354854	174376445	-	lincRNA
TGCT	ENSG00000251273	RP11-549K20.1	chr5	25126305	25190656	-	lincRNA
TGCT	ENSG00000251027	LINC01950	chr5	106815197	107011014	-	lincRNA
TGCT	ENSG00000251538	LINC02201	chr5	122628952	122730685	-	lincRNA
TGCT	ENSG00000227681	RP11-307P5.1	chr6	147660703	147953937	+	lincRNA
TGCT	ENSG00000181995	LINC00301	chr11	60615736	60687149	+	lincRNA
TGCT	ENSG00000254510	RP11-867G23.10	chr11	66409158	66417137	+	processed_transcript
TGCT	ENSG00000255572	RP11-273B20.3	chr12	7166674	7189069	-	antisense
TGCT	ENSG00000276476	LINC00540	chr13	22040975	22276524	+	lincRNA
TGCT	ENSG00000248550	OTX2-AS1	chr14	56813183	57152177	+	lincRNA
TGCT	ENSG00000214548	MEG3	chr14	100779410	100861031	+	lincRNA
TGCT	ENSG00000258399	MEG8	chr14	100836269	100947194	+	lincRNA
TGCT	ENSG00000270977	AC015849.16	chr17	35893707	35911023	-	lincRNA
TGCT	ENSG00000264015	RP11-176N18.2	chr18	77421619	77560763	+	lincRNA
TGCT	ENSG00000269416	LINC01224	chr19	23399233	23416075	-	lincRNA
TGCT	ENSG00000269758	CTD-2245F17.9	chr19	53267870	53270932	-	lincRNA
THCA	ENSG00000238290	RP11-431K24.1	chr1	8026738	8122702	+	lincRNA
THCA	ENSG00000227193	RP11-439A17.4	chr1	121118126	121146826	+	lincRNA
THCA	ENSG00000259104	PTCSC3	chr14	36136108	36176468	-	lincRNA
THCA	ENSG00000259616	RP11-507B12.2	chr15	61298791	61635449	-	lincRNA
THCA	ENSG00000259459	RP11-321G12.1	chr15	63390136	63438320	+	lincRNA
THCA	ENSG00000230258	AC002539.1	chr17	70017324	70128859	-	antisense
THCA	ENSG00000267268	AC007204.2	chr19	19900968	19963464	+	lincRNA
