# Supplementary material for: Pan-cancer characterization of expression and clinical relevance of m6A-related tissue-elevated long non-coding RNAs
Source: Mol Cancer. 2021 Feb 8;20:31. doi: 10.1186/s12943-021-01324-8 (PMC7869475; doi:10.1186/s12943-021-01324-8)
Supplement: Supplementary file 4 — Additional file 4: Table S3. Expression correlation between m6A regulators and lncRNAs. [file 12943_2021_1324_MOESM4_ESM.xlsx]

## Sheet: Sheet1
Resources	LncRNAs ID	LncRNAs symbols	m6A regulators ID	m6A regulators symbol	m6A regulator types	PCC	P(PCC)
HBM2	ENSG00000255723	RP11-529H2.2	ENSG00000091542	ALKBH5	Eraser	-0.5422	0.030027
HBM2	ENSG00000250392	RP11-700N1.1	ENSG00000091542	ALKBH5	Eraser	0.656799	0.005709
HBM2	ENSG00000255114	RP11-110I1.6	ENSG00000091542	ALKBH5	Eraser	-0.54438	0.029244
HBM2	ENSG00000279877	RP11-420N3.3	ENSG00000091542	ALKBH5	Eraser	-0.56061	0.023887
HBM2	ENSG00000255026	RP11-326C3.2	ENSG00000091542	ALKBH5	Eraser	-0.61029	0.01205
HBM2	ENSG00000198106	SNX29P2	ENSG00000091542	ALKBH5	Eraser	-0.53733	0.031834
HBM2	ENSG00000235295	FLJ41941	ENSG00000091542	ALKBH5	Eraser	0.500688	0.048222
HBM2	ENSG00000215498	FAM230B	ENSG00000091542	ALKBH5	Eraser	0.732904	0.001239
HBM2	ENSG00000272405	RP11-284F21.10	ENSG00000091542	ALKBH5	Eraser	-0.56901	0.021428
HBM2	ENSG00000242797	GLYCTK-AS1	ENSG00000091542	ALKBH5	Eraser	-0.65131	0.006275
HBM2	ENSG00000174407	MIR1-1HG	ENSG00000091542	ALKBH5	Eraser	0.510167	0.043486
HBM2	ENSG00000237975	FLG-AS1	ENSG00000091542	ALKBH5	Eraser	-0.50123	0.047942
HBM2	ENSG00000256226	RP11-582E3.2	ENSG00000091542	ALKBH5	Eraser	0.647382	0.006706
HBM2	ENSG00000260125	AGBL1-AS1	ENSG00000091542	ALKBH5	Eraser	0.685024	0.003409
HBM2	ENSG00000269289	CTB-92J24.3	ENSG00000091542	ALKBH5	Eraser	-0.49754	0.049878
HBM2	ENSG00000256661	A2ML1-AS1	ENSG00000140718	FTO	Eraser	0.699688	0.002551
HBM2	ENSG00000253642	RP11-317N12.1	ENSG00000140718	FTO	Eraser	0.663007	0.00512
HBM2	ENSG00000251410	AC007106.1	ENSG00000140718	FTO	Eraser	0.57967	0.018597
HBM2	ENSG00000259223	RP11-82L7.4	ENSG00000140718	FTO	Eraser	0.57967	0.018597
HBM2	ENSG00000230448	LINC00276	ENSG00000140718	FTO	Eraser	0.683188	0.003531
HBM2	ENSG00000254510	RP11-867G23.10	ENSG00000140718	FTO	Eraser	0.538843	0.031265
HBM2	ENSG00000281205	LINC00950	ENSG00000140718	FTO	Eraser	0.775348	0.000417
HBM2	ENSG00000251518	CTD-2130F23.2	ENSG00000140718	FTO	Eraser	0.514295	0.041536
HBM2	ENSG00000280780	JAKMIP2-AS1	ENSG00000140718	FTO	Eraser	0.546534	0.028484
HBM2	ENSG00000254746	RP11-958J22.1	ENSG00000140718	FTO	Eraser	0.57967	0.018597
HBM2	ENSG00000224812	TMEM72-AS1	ENSG00000140718	FTO	Eraser	0.645763	0.00689
HBM2	ENSG00000242808	SOX2-OT	ENSG00000140718	FTO	Eraser	0.743106	0.000972
HBM2	ENSG00000257458	RP11-473C19.1	ENSG00000140718	FTO	Eraser	0.668326	0.004655
HBM2	ENSG00000267327	CTD-2008L17.1	ENSG00000140718	FTO	Eraser	0.570928	0.020897
HBM2	ENSG00000203930	LINC00632	ENSG00000140718	FTO	Eraser	0.656268	0.005762
HBM2	ENSG00000257400	RP11-778J16.3	ENSG00000140718	FTO	Eraser	0.523463	0.037441
HBM2	ENSG00000223358	EHHADH-AS1	ENSG00000140718	FTO	Eraser	-0.51449	0.041446
HBM2	ENSG00000265943	RP11-739L10.1	ENSG00000140718	FTO	Eraser	-0.633	0.008489
HBM2	ENSG00000231092	AC012513.6	ENSG00000140718	FTO	Eraser	0.57967	0.018597
HBM2	ENSG00000271860	RP11-436D23.1	ENSG00000140718	FTO	Eraser	0.649011	0.006524
HBM2	ENSG00000270087	RP11-399K21.11	ENSG00000140718	FTO	Eraser	0.521891	0.038121
HBM2	ENSG00000280029	CH17-140K24.2	ENSG00000140718	FTO	Eraser	0.589495	0.016253
HBM2	ENSG00000233143	DIRC3-AS1	ENSG00000140718	FTO	Eraser	0.516952	0.040317
HBM2	ENSG00000282535	AC092192.1	ENSG00000140718	FTO	Eraser	0.502028	0.047531
HBM2	ENSG00000227589	RP5-1092A11.5	ENSG00000140718	FTO	Eraser	-0.64174	0.007366
HBM2	ENSG00000231901	RP11-281A20.1	ENSG00000140718	FTO	Eraser	0.532476	0.03372
HBM2	ENSG00000227733	RP4-565E6.1	ENSG00000140718	FTO	Eraser	0.662732	0.005145
HBM2	ENSG00000259234	ANKRD34C-AS1	ENSG00000140718	FTO	Eraser	0.57967	0.018597
HBM2	ENSG00000237720	AC011995.1	ENSG00000140718	FTO	Eraser	0.57967	0.018597
HBM2	ENSG00000262482	LA16c-321D4.2	ENSG00000140718	FTO	Eraser	0.708362	0.002132
HBM2	ENSG00000268895	A1BG-AS1	ENSG00000140718	FTO	Eraser	-0.60765	0.01253
HBM2	ENSG00000227757	AP000282.2	ENSG00000140718	FTO	Eraser	0.567875	0.02175
HBM2	ENSG00000256248	RP11-123O10.4	ENSG00000140718	FTO	Eraser	0.515609	0.04093
HBM2	ENSG00000248708	CTD-2316B1.2	ENSG00000140718	FTO	Eraser	0.57967	0.018597
HBM2	ENSG00000260351	RP11-382A20.6	ENSG00000140718	FTO	Eraser	0.659738	0.005424
HBM2	ENSG00000254361	RP11-238K6.2	ENSG00000140718	FTO	Eraser	0.57967	0.018597
HBM2	ENSG00000239446	RP1-76B20.12	ENSG00000140718	FTO	Eraser	0.57967	0.018597
HBM2	ENSG00000232396	RP1-76B20.11	ENSG00000140718	FTO	Eraser	0.57967	0.018597
HBM2	ENSG00000262668	AJ003147.9	ENSG00000140718	FTO	Eraser	0.57967	0.018597
HBM2	ENSG00000229855	CTC-546K23.1	ENSG00000140718	FTO	Eraser	0.57967	0.018597
HBM2	ENSG00000271522	RP11-36B6.1	ENSG00000140718	FTO	Eraser	0.554906	0.025675
HBM2	ENSG00000238755	RP11-23D24.2	ENSG00000140718	FTO	Eraser	0.500955	0.048084
HBM2	ENSG00000228214	LINC00693	ENSG00000140718	FTO	Eraser	0.693081	0.002913
HBM2	ENSG00000261329	CTD-2049O4.1	ENSG00000140718	FTO	Eraser	0.573188	0.020283
HBM2	ENSG00000248528	CTC-458G6.2	ENSG00000140718	FTO	Eraser	0.547106	0.028285
HBM2	ENSG00000234377	RNF219-AS1	ENSG00000140718	FTO	Eraser	0.571461	0.020751
HBM2	ENSG00000230417	LINC00856	ENSG00000140718	FTO	Eraser	0.53185	0.033969
HBM2	ENSG00000256725	RP11-662M24.2	ENSG00000140718	FTO	Eraser	0.648644	0.006565
HBM2	ENSG00000242797	GLYCTK-AS1	ENSG00000140718	FTO	Eraser	-0.62353	0.009856
HBM2	ENSG00000253535	RP11-624C23.1	ENSG00000140718	FTO	Eraser	-0.52326	0.037528
HBM2	ENSG00000263931	RP11-180P8.1	ENSG00000140718	FTO	Eraser	0.51942	0.039207
HBM2	ENSG00000232245	RP4-705F19.1	ENSG00000140718	FTO	Eraser	0.57967	0.018597
HBM2	ENSG00000234233	KCNH1-IT1	ENSG00000140718	FTO	Eraser	0.572509	0.020466
HBM2	ENSG00000230876	LINC00486	ENSG00000140718	FTO	Eraser	0.56115	0.023723
HBM2	ENSG00000236289	GACAT3	ENSG00000140718	FTO	Eraser	0.680663	0.003705
HBM2	ENSG00000235450	RP11-142A5.1	ENSG00000140718	FTO	Eraser	0.57967	0.018597
HBM2	ENSG00000229672	RP11-184A2.3	ENSG00000140718	FTO	Eraser	0.521062	0.038483
HBM2	ENSG00000224078	SNHG14	ENSG00000140718	FTO	Eraser	0.523544	0.037406
HBM2	ENSG00000216921	AC131097.4	ENSG00000140718	FTO	Eraser	0.597299	0.01456
HBM2	ENSG00000257126	FOXG1-AS1	ENSG00000140718	FTO	Eraser	0.68638	0.003321
HBM2	ENSG00000254561	RP11-196E1.3	ENSG00000140718	FTO	Eraser	0.509802	0.043662
HBM2	ENSG00000267028	TCF4-AS1	ENSG00000140718	FTO	Eraser	0.528252	0.035427
HBM2	ENSG00000249734	RP11-332J15.1	ENSG00000140718	FTO	Eraser	0.514557	0.041415
HBM2	ENSG00000264985	RP11-449L23.2	ENSG00000140718	FTO	Eraser	0.515211	0.041113
HBM2	ENSG00000274769	RP11-493E12.3	ENSG00000140718	FTO	Eraser	0.567237	0.021931
HBM2	ENSG00000230317	LINC01284	ENSG00000140718	FTO	Eraser	0.674559	0.004153
HBM2	ENSG00000237880	AC096669.2	ENSG00000140718	FTO	Eraser	0.57967	0.018597
HBM2	ENSG00000227036	LINC00511	ENSG00000122566	HNRNPA2B1	Reader	0.513485	0.041914
HBM2	ENSG00000243319	FGF14-IT1	ENSG00000122566	HNRNPA2B1	Reader	0.51519	0.041122
HBM2	ENSG00000258583	LINC01500	ENSG00000122566	HNRNPA2B1	Reader	0.498643	0.049292
HBM2	ENSG00000237212	RP11-569G13.2	ENSG00000122566	HNRNPA2B1	Reader	0.684669	0.003433
HBM2	ENSG00000189149	CRYM-AS1	ENSG00000122566	HNRNPA2B1	Reader	0.498565	0.049334
HBM2	ENSG00000228221	LINC00578	ENSG00000122566	HNRNPA2B1	Reader	0.506502	0.045274
HBM2	ENSG00000253554	RP11-32K4.1	ENSG00000122566	HNRNPA2B1	Reader	0.678595	0.003852
HBM2	ENSG00000255026	RP11-326C3.2	ENSG00000122566	HNRNPA2B1	Reader	0.559881	0.02411
HBM2	ENSG00000233643	RP11-491H19.1	ENSG00000122566	HNRNPA2B1	Reader	0.501217	0.047948
HBM2	ENSG00000228237	EFCAB14-AS1	ENSG00000122566	HNRNPA2B1	Reader	0.538222	0.031498
HBM2	ENSG00000270240	AC015849.2	ENSG00000122566	HNRNPA2B1	Reader	0.546541	0.028481
HBM2	ENSG00000229373	LINC00452	ENSG00000122566	HNRNPA2B1	Reader	0.560178	0.024019
HBM2	ENSG00000267268	AC007204.2	ENSG00000122566	HNRNPA2B1	Reader	0.499408	0.04889
HBM2	ENSG00000237975	FLG-AS1	ENSG00000122566	HNRNPA2B1	Reader	0.610644	0.011987
HBM2	ENSG00000266554	LINC01443	ENSG00000122566	HNRNPA2B1	Reader	0.49841	0.049415
HBM2	ENSG00000257640	RP11-570L15.2	ENSG00000122566	HNRNPA2B1	Reader	0.540901	0.030501
HBM2	ENSG00000244040	IL12A-AS1	ENSG00000122566	HNRNPA2B1	Reader	0.535255	0.032631
HBM2	ENSG00000266970	RP11-806H10.4	ENSG00000122566	HNRNPA2B1	Reader	0.501289	0.047911
HBM2	ENSG00000265749	RP11-849F2.5	ENSG00000122566	HNRNPA2B1	Reader	0.563499	0.023019
HBM2	ENSG00000205015	RP11-46C24.3	ENSG00000122566	HNRNPA2B1	Reader	0.514822	0.041292
HBM2	ENSG00000279877	RP11-420N3.3	ENSG00000122566	HNRNPA2B1	Reader	0.563725	0.022952
HBM2	ENSG00000268460	DKFZp434J0226	ENSG00000122566	HNRNPA2B1	Reader	0.545885	0.028711
HBM2	ENSG00000269920	RP11-690P14.4	ENSG00000122566	HNRNPA2B1	Reader	0.669911	0.004523
HBM2	ENSG00000263033	RP11-396B14.2	ENSG00000122566	HNRNPA2B1	Reader	0.64323	0.007187
HBM2	ENSG00000223725	AC007879.5	ENSG00000122566	HNRNPA2B1	Reader	0.59253	0.015577
HBM2	ENSG00000265246	RP11-663N22.1	ENSG00000122566	HNRNPA2B1	Reader	0.56337	0.023057
HBM2	ENSG00000266993	RP4-657D16.3	ENSG00000122566	HNRNPA2B1	Reader	-0.53407	0.033091
HBM2	ENSG00000233930	KRTAP5-AS1	ENSG00000122566	HNRNPA2B1	Reader	0.558602	0.024505
HBM2	ENSG00000267260	CTD-2162K18.4	ENSG00000122566	HNRNPA2B1	Reader	0.558279	0.024606
HBM2	ENSG00000227479	AC124861.1	ENSG00000122566	HNRNPA2B1	Reader	0.544759	0.029108
HBM2	ENSG00000280029	CH17-140K24.2	ENSG00000122566	HNRNPA2B1	Reader	0.511287	0.04295
HBM2	ENSG00000234828	RP11-526A4.1	ENSG00000122566	HNRNPA2B1	Reader	0.503456	0.046801
HBM2	ENSG00000175773	RP11-121M22.1	ENSG00000122566	HNRNPA2B1	Reader	0.640639	0.0075
HBM2	ENSG00000273032	DGCR9	ENSG00000122566	HNRNPA2B1	Reader	0.54771	0.028076
HBM2	ENSG00000227588	CNTN4-AS2	ENSG00000122566	HNRNPA2B1	Reader	0.709337	0.002089
HBM2	ENSG00000224078	SNHG14	ENSG00000122566	HNRNPA2B1	Reader	0.530248	0.034612
HBM2	ENSG00000260989	LA16c-395F10.2	ENSG00000122566	HNRNPA2B1	Reader	0.729079	0.001353
HBM2	ENSG00000267057	RP11-456O19.2	ENSG00000122566	HNRNPA2B1	Reader	0.599006	0.014208
HBM2	ENSG00000242686	RP11-1191J2.2	ENSG00000122566	HNRNPA2B1	Reader	0.68959	0.00312
HBM2	ENSG00000231971	RP11-557H15.3	ENSG00000122566	HNRNPA2B1	Reader	0.540608	0.030609
HBM2	ENSG00000223561	AC003090.1	ENSG00000122566	HNRNPA2B1	Reader	0.520229	0.038849
HBM2	ENSG00000234810	RP11-466L17.1	ENSG00000122566	HNRNPA2B1	Reader	0.568726	0.02151
HBM2	ENSG00000236383	LINC00854	ENSG00000122566	HNRNPA2B1	Reader	0.628235	0.009157
HBM2	ENSG00000257771	RP11-70F11.8	ENSG00000092199	HNRNPC	Reader	0.688044	0.003216
HBM2	ENSG00000227036	LINC00511	ENSG00000092199	HNRNPC	Reader	0.717766	0.001743
HBM2	ENSG00000215196	AC091878.1	ENSG00000092199	HNRNPC	Reader	0.54072	0.030568
HBM2	ENSG00000223725	AC007879.5	ENSG00000092199	HNRNPC	Reader	0.691837	0.002986
HBM2	ENSG00000279877	RP11-420N3.3	ENSG00000092199	HNRNPC	Reader	0.538104	0.031543
HBM2	ENSG00000232002	AC093642.6	ENSG00000092199	HNRNPC	Reader	-0.55865	0.024489
HBM2	ENSG00000246095	LINC01096	ENSG00000092199	HNRNPC	Reader	0.539713	0.03094
HBM2	ENSG00000261040	WFDC21P	ENSG00000092199	HNRNPC	Reader	0.546496	0.028497
HBM2	ENSG00000272463	RP11-532F6.3	ENSG00000092199	HNRNPC	Reader	0.801638	0.000188
HBM2	ENSG00000234810	RP11-466L17.1	ENSG00000092199	HNRNPC	Reader	0.511532	0.042834
HBM2	ENSG00000266993	RP4-657D16.3	ENSG00000092199	HNRNPC	Reader	-0.74099	0.001023
HBM2	ENSG00000258583	LINC01500	ENSG00000092199	HNRNPC	Reader	0.773831	0.000436
HBM2	ENSG00000256226	RP11-582E3.2	ENSG00000092199	HNRNPC	Reader	-0.6915	0.003006
HBM2	ENSG00000253554	RP11-32K4.1	ENSG00000092199	HNRNPC	Reader	0.544312	0.029267
HBM2	ENSG00000254854	CTD-2523D13.2	ENSG00000092199	HNRNPC	Reader	0.52647	0.036167
HBM2	ENSG00000236532	AL035610.2	ENSG00000092199	HNRNPC	Reader	0.573986	0.020069
HBM2	ENSG00000205054	LINC01121	ENSG00000092199	HNRNPC	Reader	0.576108	0.01951
HBM2	ENSG00000273065	RP11-58E21.5	ENSG00000092199	HNRNPC	Reader	0.512393	0.042426
HBM2	ENSG00000265179	RP11-672L10.2	ENSG00000092199	HNRNPC	Reader	0.529939	0.034738
HBM2	ENSG00000236383	LINC00854	ENSG00000092199	HNRNPC	Reader	0.499693	0.048741
HBM2	ENSG00000228221	LINC00578	ENSG00000092199	HNRNPC	Reader	0.517769	0.039947
HBM2	ENSG00000263033	RP11-396B14.2	ENSG00000092199	HNRNPC	Reader	0.619181	0.010538
HBM2	ENSG00000269920	RP11-690P14.4	ENSG00000092199	HNRNPC	Reader	0.522711	0.037765
HBM2	ENSG00000260989	LA16c-395F10.2	ENSG00000092199	HNRNPC	Reader	0.534038	0.033105
HBM2	ENSG00000244040	IL12A-AS1	ENSG00000092199	HNRNPC	Reader	0.664928	0.004948
HBM2	ENSG00000268460	DKFZp434J0226	ENSG00000092199	HNRNPC	Reader	0.832843	6.21e-05
HBM2	ENSG00000266970	RP11-806H10.4	ENSG00000092199	HNRNPC	Reader	0.502922	0.047073
HBM2	ENSG00000255026	RP11-326C3.2	ENSG00000092199	HNRNPC	Reader	0.713031	0.001931
HBM2	ENSG00000243319	FGF14-IT1	ENSG00000159217	IGF2BP1	Reader	0.533405	0.033353
HBM2	ENSG00000253799	LINC01030	ENSG00000159217	IGF2BP1	Reader	0.62138	0.010189
HBM2	ENSG00000234828	RP11-526A4.1	ENSG00000159217	IGF2BP1	Reader	0.518179	0.039762
HBM2	ENSG00000235931	LINC01553	ENSG00000159217	IGF2BP1	Reader	0.537422	0.031801
HBM2	ENSG00000236922	LINC01378	ENSG00000159217	IGF2BP1	Reader	0.512036	0.042595
HBM2	ENSG00000251165	F11-AS1	ENSG00000159217	IGF2BP1	Reader	0.570971	0.020885
HBM2	ENSG00000253554	RP11-32K4.1	ENSG00000159217	IGF2BP1	Reader	0.505576	0.045734
HBM2	ENSG00000261043	RP11-24M17.6	ENSG00000159217	IGF2BP1	Reader	0.677949	0.003899
HBM2	ENSG00000237212	RP11-569G13.2	ENSG00000159217	IGF2BP1	Reader	0.535364	0.032589
HBM2	ENSG00000232667	AC004862.6	ENSG00000159217	IGF2BP1	Reader	0.541798	0.030173
HBM2	ENSG00000204929	AC074391.1	ENSG00000159217	IGF2BP1	Reader	0.513566	0.041876
HBM2	ENSG00000251322	SHANK3	ENSG00000159217	IGF2BP1	Reader	0.505365	0.04584
HBM2	ENSG00000271860	RP11-436D23.1	ENSG00000159217	IGF2BP1	Reader	0.506666	0.045193
HBM2	ENSG00000236107	AC010127.3	ENSG00000159217	IGF2BP1	Reader	0.540646	0.030595
HBM2	ENSG00000256226	RP11-582E3.2	ENSG00000159217	IGF2BP1	Reader	-0.59093	0.015929
HBM2	ENSG00000261520	DLGAP1-AS5	ENSG00000159217	IGF2BP1	Reader	0.530112	0.034667
HBM2	ENSG00000241449	RP11-545G3.1	ENSG00000159217	IGF2BP1	Reader	0.525334	0.036644
HBM2	ENSG00000255114	RP11-110I1.6	ENSG00000159217	IGF2BP1	Reader	0.699394	0.002567
HBM2	ENSG00000227588	CNTN4-AS2	ENSG00000159217	IGF2BP1	Reader	0.52277	0.03774
HBM2	ENSG00000266970	RP11-806H10.4	ENSG00000159217	IGF2BP1	Reader	0.605921	0.012853
HBM2	ENSG00000258673	LINC01397	ENSG00000159217	IGF2BP1	Reader	0.518622	0.039564
HBM2	ENSG00000251187	CTC-459M5.2	ENSG00000159217	IGF2BP1	Reader	0.67034	0.004487
HBM2	ENSG00000234840	LINC01239	ENSG00000159217	IGF2BP1	Reader	0.584725	0.017361
HBM2	ENSG00000255026	RP11-326C3.2	ENSG00000159217	IGF2BP1	Reader	0.55441	0.025836
HBM2	ENSG00000271781	CTD-2589H19.6	ENSG00000159217	IGF2BP1	Reader	0.781242	0.000352
HBM2	ENSG00000224609	HSD52	ENSG00000159217	IGF2BP1	Reader	0.527493	0.035741
HBM2	ENSG00000244040	IL12A-AS1	ENSG00000159217	IGF2BP1	Reader	0.503756	0.046649
HBM2	ENSG00000267057	RP11-456O19.2	ENSG00000159217	IGF2BP1	Reader	0.535537	0.032522
HBM2	ENSG00000237517	DGCR5	ENSG00000159217	IGF2BP1	Reader	0.647098	0.006738
HBM2	ENSG00000257771	RP11-70F11.8	ENSG00000159217	IGF2BP1	Reader	0.6641	0.005021
HBM2	ENSG00000263765	RP11-746B8.1	ENSG00000159217	IGF2BP1	Reader	0.517128	0.040237
HBM2	ENSG00000228824	MIR4500HG	ENSG00000159217	IGF2BP1	Reader	0.544754	0.02911
HBM2	ENSG00000256234	RP11-283G6.4	ENSG00000159217	IGF2BP1	Reader	0.575933	0.019555
HBM2	ENSG00000263033	RP11-396B14.2	ENSG00000159217	IGF2BP1	Reader	0.548757	0.027716
HBM2	ENSG00000232903	LINC01166	ENSG00000159217	IGF2BP1	Reader	0.545142	0.028973
HBM2	ENSG00000205015	RP11-46C24.3	ENSG00000159217	IGF2BP1	Reader	0.504474	0.046287
HBM2	ENSG00000246095	LINC01096	ENSG00000159217	IGF2BP1	Reader	0.539702	0.030945
HBM2	ENSG00000253553	RP11-586K2.1	ENSG00000159217	IGF2BP1	Reader	0.554977	0.025652
HBM2	ENSG00000236383	LINC00854	ENSG00000159217	IGF2BP1	Reader	0.646164	0.006844
HBM2	ENSG00000260989	LA16c-395F10.2	ENSG00000159217	IGF2BP1	Reader	0.540084	0.030803
HBM2	ENSG00000251321	PCAT4	ENSG00000159217	IGF2BP1	Reader	-0.57184	0.020648
HBM2	ENSG00000247498	RP11-392P7.6	ENSG00000159217	IGF2BP1	Reader	0.627916	0.009203
HBM2	ENSG00000229672	RP11-184A2.3	ENSG00000073792	IGF2BP2	Reader	-0.64158	0.007385
HBM2	ENSG00000269920	RP11-690P14.4	ENSG00000073792	IGF2BP2	Reader	0.725185	0.001478
HBM2	ENSG00000205054	LINC01121	ENSG00000073792	IGF2BP2	Reader	0.650715	0.006338
HBM2	ENSG00000236532	AL035610.2	ENSG00000073792	IGF2BP2	Reader	0.501706	0.047696
HBM2	ENSG00000189149	CRYM-AS1	ENSG00000073792	IGF2BP2	Reader	0.708726	0.002116
HBM2	ENSG00000231808	LINC01388	ENSG00000073792	IGF2BP2	Reader	0.516389	0.040573
HBM2	ENSG00000279082	RP1-167O22.1	ENSG00000073792	IGF2BP2	Reader	-0.58058	0.018371
HBM2	ENSG00000258551	RP11-661P17.1	ENSG00000073792	IGF2BP2	Reader	0.5072	0.044929
HBM2	ENSG00000251518	CTD-2130F23.2	ENSG00000073792	IGF2BP2	Reader	-0.64059	0.007506
HBM2	ENSG00000203386	LINC01317	ENSG00000073792	IGF2BP2	Reader	0.498909	0.049152
HBM2	ENSG00000246740	PLA2G4E-AS1	ENSG00000073792	IGF2BP2	Reader	0.637612	0.007881
HBM2	ENSG00000280029	CH17-140K24.2	ENSG00000073792	IGF2BP2	Reader	0.563024	0.02316
HBM2	ENSG00000228221	LINC00578	ENSG00000073792	IGF2BP2	Reader	0.612851	0.011598
HBM2	ENSG00000259430	CERS3-AS1	ENSG00000073792	IGF2BP2	Reader	0.553738	0.026054
HBM2	ENSG00000281769	LINC01230	ENSG00000073792	IGF2BP2	Reader	0.725023	0.001484
HBM2	ENSG00000272904	RP11-392E22.11	ENSG00000073792	IGF2BP2	Reader	0.619129	0.010547
HBM2	ENSG00000236383	LINC00854	ENSG00000136231	IGF2BP3	Reader	0.530251	0.034611
HBM2	ENSG00000250590	RP11-565A3.2	ENSG00000136231	IGF2BP3	Reader	0.597334	0.014552
HBM2	ENSG00000229613	LINC01501	ENSG00000136231	IGF2BP3	Reader	0.53242	0.033742
HBM2	ENSG00000245322	RP11-15B17.1	ENSG00000136231	IGF2BP3	Reader	0.686217	0.003332
HBM2	ENSG00000267337	LINC01478	ENSG00000136231	IGF2BP3	Reader	0.54862	0.027763
HBM2	ENSG00000234352	AC009264.1	ENSG00000136231	IGF2BP3	Reader	0.569108	0.021402
HBM2	ENSG00000229301	RP5-905H7.8	ENSG00000136231	IGF2BP3	Reader	0.597334	0.014552
HBM2	ENSG00000246740	PLA2G4E-AS1	ENSG00000136231	IGF2BP3	Reader	0.575892	0.019566
HBM2	ENSG00000270240	AC015849.2	ENSG00000136231	IGF2BP3	Reader	0.544289	0.029275
HBM2	ENSG00000224093	RP5-1033H22.2	ENSG00000136231	IGF2BP3	Reader	-0.5511	0.026924
HBM2	ENSG00000255258	RP11-448P19.1	ENSG00000136231	IGF2BP3	Reader	0.597334	0.014552
HBM2	ENSG00000261430	LA16c-390E6.3	ENSG00000136231	IGF2BP3	Reader	0.597334	0.014552
HBM2	ENSG00000274469	RP11-425M5.8	ENSG00000136231	IGF2BP3	Reader	0.597334	0.014552
HBM2	ENSG00000205054	LINC01121	ENSG00000136231	IGF2BP3	Reader	0.58743	0.016725
HBM2	ENSG00000234519	RP3-495K2.1	ENSG00000136231	IGF2BP3	Reader	0.597334	0.014552
HBM2	ENSG00000235931	LINC01553	ENSG00000136231	IGF2BP3	Reader	0.560205	0.024011
HBM2	ENSG00000189149	CRYM-AS1	ENSG00000136231	IGF2BP3	Reader	0.501207	0.047953
HBM2	ENSG00000266357	RP11-101O21.1	ENSG00000136231	IGF2BP3	Reader	0.552462	0.026472
HBM2	ENSG00000215196	AC091878.1	ENSG00000136231	IGF2BP3	Reader	0.67301	0.004273
HBM2	ENSG00000258820	RP11-293M10.2	ENSG00000136231	IGF2BP3	Reader	0.597334	0.014552
HBM2	ENSG00000258553	RP11-16B13.1	ENSG00000136231	IGF2BP3	Reader	0.521944	0.038098
HBM2	ENSG00000233643	RP11-491H19.1	ENSG00000136231	IGF2BP3	Reader	0.584487	0.017417
HBM2	ENSG00000248455	RP11-321E2.3	ENSG00000136231	IGF2BP3	Reader	0.692728	0.002933
HBM2	ENSG00000238042	RP11-815M8.1	ENSG00000136231	IGF2BP3	Reader	0.544945	0.029042
HBM2	ENSG00000267057	RP11-456O19.2	ENSG00000136231	IGF2BP3	Reader	0.535004	0.032728
HBM2	ENSG00000241449	RP11-545G3.1	ENSG00000136231	IGF2BP3	Reader	0.526212	0.036275
HBM2	ENSG00000268460	DKFZp434J0226	ENSG00000136231	IGF2BP3	Reader	0.670027	0.004513
HBM2	ENSG00000254733	RP11-317J19.1	ENSG00000136231	IGF2BP3	Reader	0.521423	0.038325
HBM2	ENSG00000229373	LINC00452	ENSG00000136231	IGF2BP3	Reader	0.550421	0.027152
HBM2	ENSG00000241577	RP11-523O18.7	ENSG00000136231	IGF2BP3	Reader	0.597334	0.014552
HBM2	ENSG00000255125	RP11-685M7.5	ENSG00000136231	IGF2BP3	Reader	0.598943	0.014221
HBM2	ENSG00000258766	DIO2-AS1	ENSG00000136231	IGF2BP3	Reader	0.597334	0.014552
HBM2	ENSG00000267260	CTD-2162K18.4	ENSG00000136231	IGF2BP3	Reader	0.63903	0.007701
HBM2	ENSG00000205786	LINC01531	ENSG00000136231	IGF2BP3	Reader	0.587113	0.016799
HBM2	ENSG00000249806	RP11-223C24.1	ENSG00000136231	IGF2BP3	Reader	0.688759	0.003171
HBM2	ENSG00000253917	AC226119.5	ENSG00000136231	IGF2BP3	Reader	0.515116	0.041156
HBM2	ENSG00000260019	RP11-218F4.1	ENSG00000136231	IGF2BP3	Reader	0.643168	0.007194
HBM2	ENSG00000231971	RP11-557H15.3	ENSG00000136231	IGF2BP3	Reader	0.578138	0.018986
HBM2	ENSG00000258703	RP11-1085N6.4	ENSG00000136231	IGF2BP3	Reader	0.597334	0.014552
HBM2	ENSG00000228566	RP11-170M17.1	ENSG00000136231	IGF2BP3	Reader	0.594605	0.015128
HBM2	ENSG00000258583	LINC01500	ENSG00000136231	IGF2BP3	Reader	0.769866	0.000486
HBM2	ENSG00000228189	RP13-60M5.2	ENSG00000136231	IGF2BP3	Reader	0.541508	0.030279
HBM2	ENSG00000261329	CTD-2049O4.1	ENSG00000136231	IGF2BP3	Reader	0.593879	0.015284
HBM2	ENSG00000224265	RP11-168L22.2	ENSG00000136231	IGF2BP3	Reader	0.597334	0.014552
HBM2	ENSG00000230492	RP4-753D10.5	ENSG00000136231	IGF2BP3	Reader	0.597334	0.014552
HBM2	ENSG00000249896	RP11-586D19.1	ENSG00000136231	IGF2BP3	Reader	0.556317	0.025224
HBM2	ENSG00000257510	RP11-609L23.1	ENSG00000136231	IGF2BP3	Reader	0.597334	0.014552
HBM2	ENSG00000235202	LINC01525	ENSG00000136231	IGF2BP3	Reader	0.597334	0.014552
HBM2	ENSG00000238202	AC002465.2	ENSG00000136231	IGF2BP3	Reader	0.597334	0.014552
HBM2	ENSG00000276095	AC008103.3	ENSG00000136231	IGF2BP3	Reader	0.597334	0.014552
HBM2	ENSG00000262670	RP11-64J4.2	ENSG00000136231	IGF2BP3	Reader	0.523991	0.037215
HBM2	ENSG00000234630	LL22NC03-2H8.4	ENSG00000136231	IGF2BP3	Reader	0.57518	0.019753
HBM2	ENSG00000226070	RP11-552E20.4	ENSG00000136231	IGF2BP3	Reader	0.633	0.008489
HBM2	ENSG00000234149	RP11-77G23.2	ENSG00000136231	IGF2BP3	Reader	0.597334	0.014552
HBM2	ENSG00000223732	RP11-321C24.1	ENSG00000136231	IGF2BP3	Reader	0.597346	0.01455
HBM2	ENSG00000256248	RP11-123O10.4	ENSG00000145388	METTL14	Writer	0.667694	0.004708
HBM2	ENSG00000228189	RP13-60M5.2	ENSG00000145388	METTL14	Writer	0.618127	0.010709
HBM2	ENSG00000260989	LA16c-395F10.2	ENSG00000145388	METTL14	Writer	0.58881	0.016408
HBM2	ENSG00000235530	AC087294.2	ENSG00000145388	METTL14	Writer	0.733729	0.001215
HBM2	ENSG00000237667	LINC01115	ENSG00000145388	METTL14	Writer	0.614065	0.011389
HBM2	ENSG00000260455	NBAT1	ENSG00000145388	METTL14	Writer	0.565321	0.022484
HBM2	ENSG00000253901	RP11-122C21.1	ENSG00000145388	METTL14	Writer	0.51255	0.042352
HBM2	ENSG00000267057	RP11-456O19.2	ENSG00000145388	METTL14	Writer	0.574122	0.020033
HBM2	ENSG00000258553	RP11-16B13.1	ENSG00000145388	METTL14	Writer	0.531031	0.034297
HBM2	ENSG00000255250	CTD-2005H7.2	ENSG00000145388	METTL14	Writer	0.566616	0.022109
HBM2	ENSG00000267260	CTD-2162K18.4	ENSG00000145388	METTL14	Writer	0.522407	0.037896
HBM2	ENSG00000227588	CNTN4-AS2	ENSG00000145388	METTL14	Writer	0.798439	0.000209
HBM2	ENSG00000237212	RP11-569G13.2	ENSG00000145388	METTL14	Writer	0.657582	0.005632
HBM2	ENSG00000228290	RP11-132M7.3	ENSG00000145388	METTL14	Writer	0.505177	0.045934
HBM2	ENSG00000272657	AP000320.7	ENSG00000145388	METTL14	Writer	0.564539	0.022712
HBM2	ENSG00000261043	RP11-24M17.6	ENSG00000145388	METTL14	Writer	0.598997	0.01421
HBM2	ENSG00000233143	DIRC3-AS1	ENSG00000145388	METTL14	Writer	0.536755	0.032055
HBM2	ENSG00000263212	LA16c-306E5.3	ENSG00000145388	METTL14	Writer	0.501689	0.047705
HBM2	ENSG00000255572	RP11-273B20.3	ENSG00000145388	METTL14	Writer	0.570537	0.021005
HBM2	ENSG00000233643	RP11-491H19.1	ENSG00000145388	METTL14	Writer	0.610326	0.012044
HBM2	ENSG00000225315	RP11-293P20.2	ENSG00000145388	METTL14	Writer	0.649388	0.006483
HBM2	ENSG00000224116	INHBA-AS1	ENSG00000145388	METTL14	Writer	0.624991	0.009634
HBM2	ENSG00000236107	AC010127.3	ENSG00000145388	METTL14	Writer	0.668081	0.004675
HBM2	ENSG00000259336	RP11-323I15.5	ENSG00000145388	METTL14	Writer	0.625581	0.009546
HBM2	ENSG00000234828	RP11-526A4.1	ENSG00000145388	METTL14	Writer	0.612223	0.011708
HBM2	ENSG00000268686	AC010524.2	ENSG00000145388	METTL14	Writer	0.740797	0.001028
HBM2	ENSG00000249896	RP11-586D19.1	ENSG00000145388	METTL14	Writer	0.511812	0.042701
HBM2	ENSG00000224812	TMEM72-AS1	ENSG00000145388	METTL14	Writer	0.517668	0.039992
HBM2	ENSG00000249352	RP11-141O11.2	ENSG00000145388	METTL14	Writer	0.603955	0.013228
HBM2	ENSG00000267268	AC007204.2	ENSG00000145388	METTL14	Writer	0.645105	0.006966
HBM2	ENSG00000254180	AB015752.3	ENSG00000145388	METTL14	Writer	0.521052	0.038487
HBM2	ENSG00000237975	FLG-AS1	ENSG00000145388	METTL14	Writer	0.610973	0.011928
HBM2	ENSG00000251314	CTD-2337A12.1	ENSG00000145388	METTL14	Writer	0.810196	0.000142
HBM2	ENSG00000269289	CTB-92J24.3	ENSG00000145388	METTL14	Writer	0.554131	0.025926
HBM2	ENSG00000249550	LINC01234	ENSG00000145388	METTL14	Writer	0.526142	0.036304
HBM2	ENSG00000237423	LINC01522	ENSG00000145388	METTL14	Writer	0.551621	0.026751
HBM2	ENSG00000236383	LINC00854	ENSG00000145388	METTL14	Writer	0.705658	0.002256
HBM2	ENSG00000253608	RP11-770E5.1	ENSG00000145388	METTL14	Writer	0.545097	0.028988
HBM2	ENSG00000234432	RP11-1275H24.1	ENSG00000145388	METTL14	Writer	0.540233	0.030748
HBM2	ENSG00000237461	RP11-554F20.1	ENSG00000145388	METTL14	Writer	0.588497	0.01648
HBM2	ENSG00000244040	IL12A-AS1	ENSG00000145388	METTL14	Writer	0.51625	0.040636
HBM2	ENSG00000262670	RP11-64J4.2	ENSG00000145388	METTL14	Writer	0.543373	0.029603
HBM2	ENSG00000273032	DGCR9	ENSG00000145388	METTL14	Writer	0.607246	0.012605
HBM2	ENSG00000226308	RP4-813D12.3	ENSG00000145388	METTL14	Writer	0.525973	0.036375
HBM2	ENSG00000265125	RP11-31I22.3	ENSG00000145388	METTL14	Writer	0.680526	0.003715
HBM2	ENSG00000224063	AC007319.1	ENSG00000145388	METTL14	Writer	-0.56072	0.023854
HBM2	ENSG00000263765	RP11-746B8.1	ENSG00000145388	METTL14	Writer	0.532953	0.033531
HBM2	ENSG00000228566	RP11-170M17.1	ENSG00000145388	METTL14	Writer	0.610697	0.011978
HBM2	ENSG00000234810	RP11-466L17.1	ENSG00000145388	METTL14	Writer	0.692443	0.00295
HBM2	ENSG00000260671	RP11-278A23.2	ENSG00000145388	METTL14	Writer	0.513486	0.041913
HBM2	ENSG00000254833	RP11-50B3.2	ENSG00000145388	METTL14	Writer	0.658884	0.005506
HBM2	ENSG00000206129	CTD-2008L17.2	ENSG00000145388	METTL14	Writer	0.706748	0.002206
HBM2	ENSG00000253642	RP11-317N12.1	ENSG00000145388	METTL14	Writer	0.524957	0.036804
HBM2	ENSG00000230552	AC092162.1	ENSG00000145388	METTL14	Writer	0.681978	0.003614
HBM2	ENSG00000205015	RP11-46C24.3	ENSG00000145388	METTL14	Writer	0.591867	0.015723
HBM2	ENSG00000175773	RP11-121M22.1	ENSG00000145388	METTL14	Writer	0.549972	0.027303
HBM2	ENSG00000176515	RP5-856G1.2	ENSG00000145388	METTL14	Writer	0.623655	0.009836
HBM2	ENSG00000189149	CRYM-AS1	ENSG00000145388	METTL14	Writer	0.516537	0.040505
HBM2	ENSG00000235665	LINC00298	ENSG00000165819	METTL3	Writer	-0.53974	0.03093
HBM2	ENSG00000265749	RP11-849F2.5	ENSG00000165819	METTL3	Writer	0.620459	0.010334
HBM2	ENSG00000233930	KRTAP5-AS1	ENSG00000165819	METTL3	Writer	0.660625	0.00534
HBM2	ENSG00000254510	RP11-867G23.10	ENSG00000165819	METTL3	Writer	0.588785	0.016414
HBM2	ENSG00000269920	RP11-690P14.4	ENSG00000165819	METTL3	Writer	0.549011	0.02763
HBM2	ENSG00000270240	AC015849.2	ENSG00000165819	METTL3	Writer	0.541372	0.030329
HBM2	ENSG00000273065	RP11-58E21.5	ENSG00000165819	METTL3	Writer	0.625028	0.009629
HBM2	ENSG00000235295	FLJ41941	ENSG00000165819	METTL3	Writer	0.54983	0.027352
HBM2	ENSG00000231971	RP11-557H15.3	ENSG00000165819	METTL3	Writer	0.597065	0.014608
HBM2	ENSG00000228237	EFCAB14-AS1	ENSG00000165819	METTL3	Writer	0.667077	0.004761
HBM2	ENSG00000267260	CTD-2162K18.4	ENSG00000165819	METTL3	Writer	0.525548	0.036554
HBM2	ENSG00000229373	LINC00452	ENSG00000165819	METTL3	Writer	0.520042	0.038932
HBM2	ENSG00000258667	HIF1A-AS2	ENSG00000165819	METTL3	Writer	0.57055	0.021001
HBM2	ENSG00000267327	CTD-2008L17.1	ENSG00000165819	METTL3	Writer	0.568742	0.021505
HBM2	ENSG00000249896	RP11-586D19.1	ENSG00000165819	METTL3	Writer	0.5035	0.046779
HBM2	ENSG00000240405	LINC01212	ENSG00000165819	METTL3	Writer	0.567738	0.021789
HBM2	ENSG00000227733	RP4-565E6.1	ENSG00000165819	METTL3	Writer	0.549986	0.027299
HBM2	ENSG00000280486	LLNLR-307A6.1	ENSG00000165819	METTL3	Writer	0.596194	0.014791
HBM2	ENSG00000245322	RP11-15B17.1	ENSG00000165819	METTL3	Writer	0.698051	0.002637
HBM2	ENSG00000224078	SNHG14	ENSG00000165819	METTL3	Writer	0.502963	0.047052
HBM2	ENSG00000273032	DGCR9	ENSG00000165819	METTL3	Writer	0.568047	0.021701
HBM2	ENSG00000259594	CTD-2034I4.2	ENSG00000165819	METTL3	Writer	0.576468	0.019416
HBM2	ENSG00000215498	FAM230B	ENSG00000165819	METTL3	Writer	0.520491	0.038734
HBM2	ENSG00000223561	AC003090.1	ENSG00000165819	METTL3	Writer	0.692868	0.002925
HBM2	ENSG00000228214	LINC00693	ENSG00000165819	METTL3	Writer	0.58716	0.016788
HBM2	ENSG00000203386	LINC01317	ENSG00000165819	METTL3	Writer	0.596441	0.014739
HBM2	ENSG00000266994	RP11-127I20.7	ENSG00000165819	METTL3	Writer	0.551376	0.026832
HBM2	ENSG00000231898	AC012594.1	ENSG00000165819	METTL3	Writer	0.500242	0.048454
HBM2	ENSG00000253773	C8orf37-AS1	ENSG00000165819	METTL3	Writer	0.551374	0.026833
HBM2	ENSG00000280029	CH17-140K24.2	ENSG00000165819	METTL3	Writer	0.505167	0.045939
HBM2	ENSG00000280809	LINC00836	ENSG00000162775	RBM15	Writer	-0.55889	0.024417
HBM2	ENSG00000228061	Z83001.1	ENSG00000162775	RBM15	Writer	-0.52762	0.03569
HBM2	ENSG00000259417	LINC01314	ENSG00000162775	RBM15	Writer	-0.53279	0.033597
HBM2	ENSG00000249806	RP11-223C24.1	ENSG00000162775	RBM15	Writer	0.649362	0.006485
HBM2	ENSG00000247157	LINC01252	ENSG00000162775	RBM15	Writer	-0.64531	0.006942
HBM2	ENSG00000231246	RP5-965F6.2	ENSG00000162775	RBM15	Writer	-0.60445	0.013133
HBM2	ENSG00000266994	RP11-127I20.7	ENSG00000162775	RBM15	Writer	0.515802	0.040841
HBM2	ENSG00000245573	BDNF-AS	ENSG00000162775	RBM15	Writer	-0.51918	0.039316
HBM2	ENSG00000231429	RP11-343N15.2	ENSG00000162775	RBM15	Writer	-0.60518	0.012993
HBM2	ENSG00000245322	RP11-15B17.1	ENSG00000162775	RBM15	Writer	0.519372	0.039229
HBM2	ENSG00000231898	AC012594.1	ENSG00000162775	RBM15	Writer	0.53355	0.033296
HBM2	ENSG00000240086	RP11-657O9.1	ENSG00000162775	RBM15	Writer	-0.59725	0.014571
HBM2	ENSG00000260125	AGBL1-AS1	ENSG00000162775	RBM15	Writer	0.524265	0.037098
HBM2	ENSG00000224093	RP5-1033H22.2	ENSG00000162775	RBM15	Writer	-0.51236	0.042441
HBM2	ENSG00000259647	RP11-143J24.1	ENSG00000162775	RBM15	Writer	0.591401	0.015826
HBM2	ENSG00000247925	RP3-510L9.1	ENSG00000162775	RBM15	Writer	0.506531	0.04526
HBM2	ENSG00000238755	RP11-23D24.2	ENSG00000162775	RBM15	Writer	-0.6125	0.011659
HBM2	ENSG00000232485	AC098820.3	ENSG00000162775	RBM15	Writer	-0.51742	0.040104
HBM2	ENSG00000231971	RP11-557H15.3	ENSG00000162775	RBM15	Writer	0.50981	0.043658
HBM2	ENSG00000260918	RP11-731J8.2	ENSG00000162775	RBM15	Writer	-0.61031	0.012046
HBM2	ENSG00000203386	LINC01317	ENSG00000162775	RBM15	Writer	0.586407	0.016963
HBM2	ENSG00000262482	LA16c-321D4.2	ENSG00000162775	RBM15	Writer	-0.5098	0.043662
HBM2	ENSG00000267291	CTB-186G2.1	ENSG00000162775	RBM15	Writer	0.658514	0.005541
HBM2	ENSG00000259594	CTD-2034I4.2	ENSG00000162775	RBM15	Writer	0.503046	0.04701
HBM2	ENSG00000265749	RP11-849F2.5	ENSG00000259956	RBM15B	Writer	0.550473	0.027135
HBM2	ENSG00000255733	IFNG-AS1	ENSG00000259956	RBM15B	Writer	0.543093	0.029704
HBM2	ENSG00000250056	LINC01018	ENSG00000259956	RBM15B	Writer	-0.50319	0.046939
HBM2	ENSG00000258760	CTD-2509G16.5	ENSG00000259956	RBM15B	Writer	0.63476	0.008253
HBM2	ENSG00000189149	CRYM-AS1	ENSG00000259956	RBM15B	Writer	0.594614	0.015126
HBM2	ENSG00000205054	LINC01121	ENSG00000259956	RBM15B	Writer	0.573364	0.020235
HBM2	ENSG00000256226	RP11-582E3.2	ENSG00000259956	RBM15B	Writer	-0.5881	0.01657
HBM2	ENSG00000268460	DKFZp434J0226	ENSG00000259956	RBM15B	Writer	0.612237	0.011705
HBM2	ENSG00000249806	RP11-223C24.1	ENSG00000259956	RBM15B	Writer	0.558032	0.024683
HBM2	ENSG00000246095	LINC01096	ENSG00000259956	RBM15B	Writer	0.599339	0.014141
HBM2	ENSG00000259417	LINC01314	ENSG00000259956	RBM15B	Writer	-0.64229	0.007299
HBM2	ENSG00000258583	LINC01500	ENSG00000259956	RBM15B	Writer	0.521587	0.038253
HBM2	ENSG00000257771	RP11-70F11.8	ENSG00000259956	RBM15B	Writer	0.648102	0.006625
HBM2	ENSG00000272463	RP11-532F6.3	ENSG00000259956	RBM15B	Writer	0.522239	0.03797
HBM2	ENSG00000236383	LINC00854	ENSG00000259956	RBM15B	Writer	0.578454	0.018905
HBM2	ENSG00000273065	RP11-58E21.5	ENSG00000259956	RBM15B	Writer	0.682553	0.003574
HBM2	ENSG00000260954	LA16c-425C2.1	ENSG00000259956	RBM15B	Writer	0.602723	0.013467
HBM2	ENSG00000245750	DRAIC	ENSG00000259956	RBM15B	Writer	-0.50751	0.044776
HBM2	ENSG00000251518	CTD-2130F23.2	ENSG00000259956	RBM15B	Writer	-0.53096	0.034327
HBM2	ENSG00000230552	AC092162.1	ENSG00000259956	RBM15B	Writer	0.606724	0.012702
HBM2	ENSG00000258676	RP11-386M24.3	ENSG00000259956	RBM15B	Writer	-0.57133	0.020786
HBM2	ENSG00000266993	RP4-657D16.3	ENSG00000259956	RBM15B	Writer	-0.50565	0.045695
HBM2	ENSG00000234810	RP11-466L17.1	ENSG00000259956	RBM15B	Writer	0.672016	0.004352
HBM2	ENSG00000255026	RP11-326C3.2	ENSG00000259956	RBM15B	Writer	0.55265	0.02641
HBM2	ENSG00000272657	AP000320.7	ENSG00000259956	RBM15B	Writer	0.608822	0.012315
HBM2	ENSG00000244040	IL12A-AS1	ENSG00000259956	RBM15B	Writer	0.684068	0.003472
HBM2	ENSG00000203386	LINC01317	ENSG00000259956	RBM15B	Writer	0.58453	0.017407
HBM2	ENSG00000229672	RP11-184A2.3	ENSG00000259956	RBM15B	Writer	-0.52901	0.035116
HBM2	ENSG00000242797	GLYCTK-AS1	ENSG00000147274	RBMX	Reader	-0.57712	0.019246
HBM2	ENSG00000268895	A1BG-AS1	ENSG00000147274	RBMX	Reader	-0.54941	0.027495
HBM2	ENSG00000216921	AC131097.4	ENSG00000147274	RBMX	Reader	0.546566	0.028472
HBM2	ENSG00000204929	AC074391.1	ENSG00000147274	RBMX	Reader	-0.55784	0.024744
HBM2	ENSG00000255723	RP11-529H2.2	ENSG00000147274	RBMX	Reader	-0.56027	0.02399
HBM2	ENSG00000237517	DGCR5	ENSG00000147274	RBMX	Reader	-0.58354	0.017644
HBM2	ENSG00000254510	RP11-867G23.10	ENSG00000147274	RBMX	Reader	0.512713	0.042275
HBM2	ENSG00000203386	LINC01317	ENSG00000147274	RBMX	Reader	0.558095	0.024663
HBM2	ENSG00000254409	RP11-613D13.4	ENSG00000147274	RBMX	Reader	0.653118	0.006084
HBM2	ENSG00000255114	RP11-110I1.6	ENSG00000147274	RBMX	Reader	-0.56196	0.023479
HBM2	ENSG00000272463	RP11-532F6.3	ENSG00000147274	RBMX	Reader	0.535997	0.032345
HBM2	ENSG00000234828	RP11-526A4.1	ENSG00000164944	VIRMA	Writer	0.512707	0.042278
HBM2	ENSG00000229301	RP5-905H7.8	ENSG00000164944	VIRMA	Writer	0.528826	0.035191
HBM2	ENSG00000276095	AC008103.3	ENSG00000164944	VIRMA	Writer	0.528826	0.035191
HBM2	ENSG00000255258	RP11-448P19.1	ENSG00000164944	VIRMA	Writer	0.528826	0.035191
HBM2	ENSG00000272657	AP000320.7	ENSG00000164944	VIRMA	Writer	0.552107	0.026589
HBM2	ENSG00000258583	LINC01500	ENSG00000164944	VIRMA	Writer	0.499584	0.048798
HBM2	ENSG00000258268	RP11-570L15.1	ENSG00000164944	VIRMA	Writer	0.651847	0.006217
HBM2	ENSG00000234519	RP3-495K2.1	ENSG00000164944	VIRMA	Writer	0.528826	0.035191
HBM2	ENSG00000224265	RP11-168L22.2	ENSG00000164944	VIRMA	Writer	0.528826	0.035191
HBM2	ENSG00000270977	AC015849.16	ENSG00000164944	VIRMA	Writer	0.551828	0.026682
HBM2	ENSG00000181995	LINC00301	ENSG00000164944	VIRMA	Writer	0.556179	0.025268
HBM2	ENSG00000254854	CTD-2523D13.2	ENSG00000164944	VIRMA	Writer	0.545193	0.028955
HBM2	ENSG00000258703	RP11-1085N6.4	ENSG00000164944	VIRMA	Writer	0.528826	0.035191
HBM2	ENSG00000268673	LLNLR-249E10.1	ENSG00000164944	VIRMA	Writer	0.541286	0.03036
HBM2	ENSG00000257771	RP11-70F11.8	ENSG00000164944	VIRMA	Writer	0.569842	0.021197
HBM2	ENSG00000235530	AC087294.2	ENSG00000164944	VIRMA	Writer	0.585527	0.01717
HBM2	ENSG00000227958	RP11-399H11.3	ENSG00000164944	VIRMA	Writer	-0.50337	0.046844
HBM2	ENSG00000261430	LA16c-390E6.3	ENSG00000164944	VIRMA	Writer	0.528826	0.035191
HBM2	ENSG00000272463	RP11-532F6.3	ENSG00000164944	VIRMA	Writer	0.507992	0.04454
HBM2	ENSG00000237473	RP11-324C10.1	ENSG00000164944	VIRMA	Writer	0.505943	0.045551
HBM2	ENSG00000268460	DKFZp434J0226	ENSG00000164944	VIRMA	Writer	0.537105	0.031921
HBM2	ENSG00000237423	LINC01522	ENSG00000164944	VIRMA	Writer	0.621072	0.010237
HBM2	ENSG00000244040	IL12A-AS1	ENSG00000164944	VIRMA	Writer	0.637681	0.007872
HBM2	ENSG00000258766	DIO2-AS1	ENSG00000164944	VIRMA	Writer	0.528826	0.035191
HBM2	ENSG00000234149	RP11-77G23.2	ENSG00000164944	VIRMA	Writer	0.528826	0.035191
HBM2	ENSG00000241577	RP11-523O18.7	ENSG00000164944	VIRMA	Writer	0.528826	0.035191
HBM2	ENSG00000236107	AC010127.3	ENSG00000164944	VIRMA	Writer	0.548348	0.027856
HBM2	ENSG00000203386	LINC01317	ENSG00000164944	VIRMA	Writer	0.552099	0.026592
HBM2	ENSG00000250590	RP11-565A3.2	ENSG00000164944	VIRMA	Writer	0.528826	0.035191
HBM2	ENSG00000258820	RP11-293M10.2	ENSG00000164944	VIRMA	Writer	0.528826	0.035191
HBM2	ENSG00000236383	LINC00854	ENSG00000164944	VIRMA	Writer	0.705571	0.002261
HBM2	ENSG00000273065	RP11-58E21.5	ENSG00000164944	VIRMA	Writer	0.674832	0.004132
HBM2	ENSG00000246095	LINC01096	ENSG00000164944	VIRMA	Writer	0.6234	0.009875
HBM2	ENSG00000230552	AC092162.1	ENSG00000164944	VIRMA	Writer	0.607719	0.012518
HBM2	ENSG00000257510	RP11-609L23.1	ENSG00000164944	VIRMA	Writer	0.528826	0.035191
HBM2	ENSG00000235202	LINC01525	ENSG00000164944	VIRMA	Writer	0.528826	0.035191
HBM2	ENSG00000230492	RP4-753D10.5	ENSG00000164944	VIRMA	Writer	0.528826	0.035191
HBM2	ENSG00000274469	RP11-425M5.8	ENSG00000164944	VIRMA	Writer	0.528826	0.035191
HBM2	ENSG00000268686	AC010524.2	ENSG00000164944	VIRMA	Writer	0.533343	0.033377
HBM2	ENSG00000234810	RP11-466L17.1	ENSG00000164944	VIRMA	Writer	0.667894	0.004691
HBM2	ENSG00000228189	RP13-60M5.2	ENSG00000164944	VIRMA	Writer	0.607911	0.012482
HBM2	ENSG00000223910	ZNF32-AS3	ENSG00000164944	VIRMA	Writer	0.511209	0.042987
HBM2	ENSG00000238202	AC002465.2	ENSG00000164944	VIRMA	Writer	0.528826	0.035191
HBM2	ENSG00000223725	AC007879.5	ENSG00000164944	VIRMA	Writer	0.557211	0.024941
HBM2	ENSG00000260989	LA16c-395F10.2	ENSG00000164944	VIRMA	Writer	0.542941	0.029759
HBM2	ENSG00000223732	RP11-321C24.1	ENSG00000164944	VIRMA	Writer	0.528812	0.035197
HBM2	ENSG00000231898	AC012594.1	ENSG00000164944	VIRMA	Writer	0.658716	0.005522
HBM2	ENSG00000243069	ARHGEF26-AS1	ENSG00000146457	WTAP	Writer	0.58669	0.016897
HBM2	ENSG00000251518	CTD-2130F23.2	ENSG00000146457	WTAP	Writer	-0.74286	0.000978
HBM2	ENSG00000255114	RP11-110I1.6	ENSG00000146457	WTAP	Writer	0.636822	0.007982
HBM2	ENSG00000255723	RP11-529H2.2	ENSG00000146457	WTAP	Writer	0.605503	0.012932
HBM2	ENSG00000227036	LINC00511	ENSG00000146457	WTAP	Writer	0.508363	0.044359
HBM2	ENSG00000268686	AC010524.2	ENSG00000146457	WTAP	Writer	0.50812	0.044478
HBM2	ENSG00000256226	RP11-582E3.2	ENSG00000146457	WTAP	Writer	-0.80128	0.000191
HBM2	ENSG00000234840	LINC01239	ENSG00000146457	WTAP	Writer	0.568252	0.021643
HBM2	ENSG00000228221	LINC00578	ENSG00000146457	WTAP	Writer	0.521991	0.038077
HBM2	ENSG00000198106	SNX29P2	ENSG00000146457	WTAP	Writer	0.674339	0.00417
HBM2	ENSG00000257771	RP11-70F11.8	ENSG00000146457	WTAP	Writer	0.618633	0.010627
HBM2	ENSG00000245573	BDNF-AS	ENSG00000146457	WTAP	Writer	0.600592	0.013888
HBM2	ENSG00000175773	RP11-121M22.1	ENSG00000146457	WTAP	Writer	0.640507	0.007517
HBM2	ENSG00000247498	RP11-392P7.6	ENSG00000146457	WTAP	Writer	0.641338	0.007415
HBM2	ENSG00000234630	LL22NC03-2H8.4	ENSG00000146457	WTAP	Writer	0.542112	0.030059
HBM2	ENSG00000258551	RP11-661P17.1	ENSG00000146457	WTAP	Writer	0.590542	0.016017
HBM2	ENSG00000205054	LINC01121	ENSG00000146457	WTAP	Writer	0.520692	0.038645
HBM2	ENSG00000244040	IL12A-AS1	ENSG00000146457	WTAP	Writer	0.876404	8.47e-06
HBM2	ENSG00000251187	CTC-459M5.2	ENSG00000146457	WTAP	Writer	0.523045	0.037621
HBM2	ENSG00000189149	CRYM-AS1	ENSG00000146457	WTAP	Writer	0.637363	0.007913
HBM2	ENSG00000268460	DKFZp434J0226	ENSG00000146457	WTAP	Writer	0.536637	0.0321
HBM2	ENSG00000260455	NBAT1	ENSG00000146457	WTAP	Writer	0.637988	0.007833
HBM2	ENSG00000269289	CTB-92J24.3	ENSG00000146457	WTAP	Writer	0.596152	0.014799
HBM2	ENSG00000235530	AC087294.2	ENSG00000146457	WTAP	Writer	0.504195	0.046427
HBM2	ENSG00000234828	RP11-526A4.1	ENSG00000146457	WTAP	Writer	0.587269	0.016763
HBM2	ENSG00000196951	SCOC-AS1	ENSG00000146457	WTAP	Writer	0.909314	1.06e-06
HBM2	ENSG00000224116	INHBA-AS1	ENSG00000146457	WTAP	Writer	0.507137	0.04496
HBM2	ENSG00000236107	AC010127.3	ENSG00000146457	WTAP	Writer	0.719528	0.001677
HBM2	ENSG00000237517	DGCR5	ENSG00000146457	WTAP	Writer	0.557433	0.024871
HBM2	ENSG00000267260	CTD-2162K18.4	ENSG00000146457	WTAP	Writer	0.526449	0.036175
HBM2	ENSG00000227028	SLC8A1-AS1	ENSG00000146457	WTAP	Writer	0.499943	0.04861
HBM2	ENSG00000229672	RP11-184A2.3	ENSG00000146457	WTAP	Writer	-0.72879	0.001362
HBM2	ENSG00000243944	RP11-167H9.4	ENSG00000146457	WTAP	Writer	-0.51669	0.040435
HBM2	ENSG00000279877	RP11-420N3.3	ENSG00000146457	WTAP	Writer	0.868148	1.3e-05
HBM2	ENSG00000259070	LINC00639	ENSG00000146457	WTAP	Writer	0.590136	0.016108
HBM2	ENSG00000272657	AP000320.7	ENSG00000146457	WTAP	Writer	0.518554	0.039594
HBM2	ENSG00000253554	RP11-32K4.1	ENSG00000146457	WTAP	Writer	0.561909	0.023494
HBM2	ENSG00000178722	C5orf64	ENSG00000146457	WTAP	Writer	0.667483	0.004726
HBM2	ENSG00000267737	AC061992.2	ENSG00000146457	WTAP	Writer	0.506419	0.045315
HBM2	ENSG00000234810	RP11-466L17.1	ENSG00000146457	WTAP	Writer	0.549232	0.027554
HBM2	ENSG00000263033	RP11-396B14.2	ENSG00000146457	WTAP	Writer	0.525708	0.036486
HBM2	ENSG00000237975	FLG-AS1	ENSG00000146457	WTAP	Writer	0.880698	6.69e-06
HBM2	ENSG00000227082	CH17-437K3.1	ENSG00000146457	WTAP	Writer	0.604721	0.013081
HBM2	ENSG00000266993	RP4-657D16.3	ENSG00000146457	WTAP	Writer	-0.76365	0.000576
HBM2	ENSG00000255026	RP11-326C3.2	ENSG00000146457	WTAP	Writer	0.660438	0.005358
HBM2	ENSG00000272405	RP11-284F21.10	ENSG00000146457	WTAP	Writer	0.860811	1.86e-05
HBM2	ENSG00000268895	A1BG-AS1	ENSG00000083896	YTHDC1	Reader	-0.65891	0.005503
HBM2	ENSG00000235448	LURAP1L-AS1	ENSG00000083896	YTHDC1	Reader	0.593163	0.015439
HBM2	ENSG00000234810	RP11-466L17.1	ENSG00000083896	YTHDC1	Reader	0.590206	0.016092
HBM2	ENSG00000227432	AC053503.11	ENSG00000083896	YTHDC1	Reader	0.49978	0.048695
HBM2	ENSG00000231754	RP11-204E9.1	ENSG00000083896	YTHDC1	Reader	0.514753	0.041324
HBM2	ENSG00000226308	RP4-813D12.3	ENSG00000083896	YTHDC1	Reader	0.590478	0.016031
HBM2	ENSG00000260455	NBAT1	ENSG00000083896	YTHDC1	Reader	0.679657	0.003776
HBM2	ENSG00000227036	LINC00511	ENSG00000083896	YTHDC1	Reader	0.583446	0.017667
HBM2	ENSG00000224063	AC007319.1	ENSG00000083896	YTHDC1	Reader	-0.50829	0.044393
HBM2	ENSG00000260664	AC004158.3	ENSG00000083896	YTHDC1	Reader	0.523988	0.037216
HBM2	ENSG00000256725	RP11-662M24.2	ENSG00000083896	YTHDC1	Reader	0.56416	0.022824
HBM2	ENSG00000265749	RP11-849F2.5	ENSG00000083896	YTHDC1	Reader	0.542404	0.029953
HBM2	ENSG00000189149	CRYM-AS1	ENSG00000083896	YTHDC1	Reader	0.538816	0.031275
HBM2	ENSG00000234185	RP5-1132H15.1	ENSG00000083896	YTHDC1	Reader	0.513936	0.041703
HBM2	ENSG00000237356	AL163953.3	ENSG00000083896	YTHDC1	Reader	0.520202	0.038861
HBM2	ENSG00000266554	LINC01443	ENSG00000083896	YTHDC1	Reader	0.645635	0.006905
HBM2	ENSG00000233930	KRTAP5-AS1	ENSG00000083896	YTHDC1	Reader	0.575844	0.019579
HBM2	ENSG00000267268	AC007204.2	ENSG00000083896	YTHDC1	Reader	0.598203	0.014373
HBM2	ENSG00000253554	RP11-32K4.1	ENSG00000083896	YTHDC1	Reader	0.641442	0.007402
HBM2	ENSG00000258583	LINC01500	ENSG00000083896	YTHDC1	Reader	0.649777	0.00644
HBM2	ENSG00000255250	CTD-2005H7.2	ENSG00000083896	YTHDC1	Reader	0.602527	0.013505
HBM2	ENSG00000260922	RP11-538I12.3	ENSG00000083896	YTHDC1	Reader	0.50599	0.045528
HBM2	ENSG00000205054	LINC01121	ENSG00000083896	YTHDC1	Reader	0.619437	0.010497
HBM2	ENSG00000223725	AC007879.5	ENSG00000083896	YTHDC1	Reader	0.528355	0.035385
HBM2	ENSG00000248528	CTC-458G6.2	ENSG00000083896	YTHDC1	Reader	0.588029	0.016587
HBM2	ENSG00000234233	KCNH1-IT1	ENSG00000083896	YTHDC1	Reader	0.575043	0.019789
HBM2	ENSG00000249734	RP11-332J15.1	ENSG00000083896	YTHDC1	Reader	0.593331	0.015402
HBM2	ENSG00000215196	AC091878.1	ENSG00000083896	YTHDC1	Reader	0.605342	0.012962
HBM2	ENSG00000203930	LINC00632	ENSG00000083896	YTHDC1	Reader	0.526173	0.036291
HBM2	ENSG00000260954	LA16c-425C2.1	ENSG00000083896	YTHDC1	Reader	0.543494	0.02956
HBM2	ENSG00000234352	AC009264.1	ENSG00000083896	YTHDC1	Reader	0.535346	0.032596
HBM2	ENSG00000261329	CTD-2049O4.1	ENSG00000083896	YTHDC1	Reader	0.823604	8.81e-05
HBM2	ENSG00000230417	LINC00856	ENSG00000083896	YTHDC1	Reader	0.506998	0.045029
HBM2	ENSG00000248738	RP11-87E22.2	ENSG00000083896	YTHDC1	Reader	0.51496	0.041229
HBM2	ENSG00000230552	AC092162.1	ENSG00000083896	YTHDC1	Reader	0.592743	0.01553
HBM2	ENSG00000258553	RP11-16B13.1	ENSG00000083896	YTHDC1	Reader	0.562402	0.023345
HBM2	ENSG00000242808	SOX2-OT	ENSG00000083896	YTHDC1	Reader	0.505993	0.045526
HBM2	ENSG00000257126	FOXG1-AS1	ENSG00000083896	YTHDC1	Reader	0.539524	0.031011
HBM2	ENSG00000266993	RP4-657D16.3	ENSG00000083896	YTHDC1	Reader	-0.65701	0.005689
HBM2	ENSG00000279877	RP11-420N3.3	ENSG00000083896	YTHDC1	Reader	0.5436	0.029522
HBM2	ENSG00000237461	RP11-554F20.1	ENSG00000083896	YTHDC1	Reader	0.559363	0.024269
HBM2	ENSG00000257400	RP11-778J16.3	ENSG00000083896	YTHDC1	Reader	0.592719	0.015536
HBM2	ENSG00000268460	DKFZp434J0226	ENSG00000083896	YTHDC1	Reader	0.735806	0.001158
HBM2	ENSG00000239498	AC114765.1	ENSG00000083896	YTHDC1	Reader	0.592356	0.015615
HBM2	ENSG00000230876	LINC00486	ENSG00000083896	YTHDC1	Reader	0.582269	0.017953
HBM2	ENSG00000227757	AP000282.2	ENSG00000083896	YTHDC1	Reader	0.578342	0.018934
HBM2	ENSG00000280029	CH17-140K24.2	ENSG00000083896	YTHDC1	Reader	0.553022	0.026288
HBM2	ENSG00000256248	RP11-123O10.4	ENSG00000083896	YTHDC1	Reader	0.559223	0.024313
HBM2	ENSG00000249550	LINC01234	ENSG00000083896	YTHDC1	Reader	0.594175	0.01522
HBM2	ENSG00000281205	LINC00950	ENSG00000083896	YTHDC1	Reader	0.612251	0.011703
HBM2	ENSG00000267260	CTD-2162K18.4	ENSG00000083896	YTHDC1	Reader	0.596951	0.014632
HBM2	ENSG00000227733	RP4-565E6.1	ENSG00000083896	YTHDC1	Reader	0.539543	0.031004
HBM2	ENSG00000245322	RP11-15B17.1	ENSG00000083896	YTHDC1	Reader	0.677977	0.003897
HBM2	ENSG00000243069	ARHGEF26-AS1	ENSG00000083896	YTHDC1	Reader	0.527683	0.035662
HBM2	ENSG00000265125	RP11-31I22.3	ENSG00000083896	YTHDC1	Reader	0.528326	0.035397
HBM2	ENSG00000224078	SNHG14	ENSG00000083896	YTHDC1	Reader	0.535869	0.032394
HBM2	ENSG00000178722	C5orf64	ENSG00000083896	YTHDC1	Reader	0.53222	0.033821
HBM2	ENSG00000257771	RP11-70F11.8	ENSG00000047188	YTHDC2	Reader	0.573434	0.020216
HBM2	ENSG00000254561	RP11-196E1.3	ENSG00000047188	YTHDC2	Reader	0.501195	0.047959
HBM2	ENSG00000254833	RP11-50B3.2	ENSG00000047188	YTHDC2	Reader	0.574838	0.019843
HBM2	ENSG00000231689	LINC01090	ENSG00000047188	YTHDC2	Reader	0.498909	0.049152
HBM2	ENSG00000224116	INHBA-AS1	ENSG00000047188	YTHDC2	Reader	0.804099	0.000174
HBM2	ENSG00000215196	AC091878.1	ENSG00000047188	YTHDC2	Reader	0.60841	0.012391
HBM2	ENSG00000267260	CTD-2162K18.4	ENSG00000047188	YTHDC2	Reader	0.711014	0.002016
HBM2	ENSG00000235530	AC087294.2	ENSG00000047188	YTHDC2	Reader	0.563873	0.022908
HBM2	ENSG00000268460	DKFZp434J0226	ENSG00000047188	YTHDC2	Reader	0.512211	0.042512
HBM2	ENSG00000237517	DGCR5	ENSG00000047188	YTHDC2	Reader	0.527065	0.035919
HBM2	ENSG00000270240	AC015849.2	ENSG00000047188	YTHDC2	Reader	0.590357	0.016059
HBM2	ENSG00000229373	LINC00452	ENSG00000047188	YTHDC2	Reader	0.534648	0.032866
HBM2	ENSG00000228290	RP11-132M7.3	ENSG00000047188	YTHDC2	Reader	0.533376	0.033364
HBM2	ENSG00000237975	FLG-AS1	ENSG00000047188	YTHDC2	Reader	0.647571	0.006684
HBM2	ENSG00000175773	RP11-121M22.1	ENSG00000047188	YTHDC2	Reader	0.574152	0.020025
HBM2	ENSG00000260671	RP11-278A23.2	ENSG00000047188	YTHDC2	Reader	0.611502	0.011835
HBM2	ENSG00000267268	AC007204.2	ENSG00000047188	YTHDC2	Reader	0.503308	0.046876
HBM2	ENSG00000237212	RP11-569G13.2	ENSG00000047188	YTHDC2	Reader	0.702071	0.00243
HBM2	ENSG00000253702	RP11-567J20.1	ENSG00000047188	YTHDC2	Reader	0.533142	0.033457
HBM2	ENSG00000263307	RP11-166B2.8	ENSG00000047188	YTHDC2	Reader	0.524268	0.037097
HBM2	ENSG00000228237	EFCAB14-AS1	ENSG00000047188	YTHDC2	Reader	0.606935	0.012663
HBM2	ENSG00000224825	RORB-AS1	ENSG00000047188	YTHDC2	Reader	0.506868	0.045093
HBM2	ENSG00000182376	RP5-1142A6.8	ENSG00000047188	YTHDC2	Reader	0.532526	0.0337
HBM2	ENSG00000196951	SCOC-AS1	ENSG00000047188	YTHDC2	Reader	0.610171	0.012072
HBM2	ENSG00000255250	CTD-2005H7.2	ENSG00000047188	YTHDC2	Reader	0.633055	0.008482
HBM2	ENSG00000259336	RP11-323I15.5	ENSG00000047188	YTHDC2	Reader	0.606125	0.012815
HBM2	ENSG00000251314	CTD-2337A12.1	ENSG00000047188	YTHDC2	Reader	0.52297	0.037653
HBM2	ENSG00000198106	SNX29P2	ENSG00000047188	YTHDC2	Reader	0.63503	0.008217
HBM2	ENSG00000265749	RP11-849F2.5	ENSG00000047188	YTHDC2	Reader	0.579044	0.018755
HBM2	ENSG00000251187	CTC-459M5.2	ENSG00000047188	YTHDC2	Reader	0.523158	0.037572
HBM2	ENSG00000234810	RP11-466L17.1	ENSG00000047188	YTHDC2	Reader	0.719632	0.001673
HBM2	ENSG00000240405	LINC01212	ENSG00000047188	YTHDC2	Reader	0.570888	0.020908
HBM2	ENSG00000236383	LINC00854	ENSG00000047188	YTHDC2	Reader	0.725819	0.001457
HBM2	ENSG00000214043	RP5-944M2.3	ENSG00000047188	YTHDC2	Reader	0.557864	0.024736
HBM2	ENSG00000253554	RP11-32K4.1	ENSG00000047188	YTHDC2	Reader	0.713838	0.001898
HBM2	ENSG00000250198	RP11-143A12.3	ENSG00000047188	YTHDC2	Reader	0.566921	0.022022
HBM2	ENSG00000260455	NBAT1	ENSG00000047188	YTHDC2	Reader	0.64209	0.007323
HBM2	ENSG00000253608	RP11-770E5.1	ENSG00000047188	YTHDC2	Reader	0.529901	0.034753
HBM2	ENSG00000224342	AC007879.1	ENSG00000047188	YTHDC2	Reader	0.508578	0.044255
HBM2	ENSG00000189149	CRYM-AS1	ENSG00000047188	YTHDC2	Reader	0.620022	0.010404
HBM2	ENSG00000256248	RP11-123O10.4	ENSG00000047188	YTHDC2	Reader	0.520171	0.038875
HBM2	ENSG00000245573	BDNF-AS	ENSG00000047188	YTHDC2	Reader	0.499704	0.048735
HBM2	ENSG00000263033	RP11-396B14.2	ENSG00000047188	YTHDC2	Reader	0.53534	0.032598
HBM2	ENSG00000244040	IL12A-AS1	ENSG00000047188	YTHDC2	Reader	0.68204	0.003609
HBM2	ENSG00000268686	AC010524.2	ENSG00000047188	YTHDC2	Reader	0.777474	0.000393
HBM2	ENSG00000256226	RP11-582E3.2	ENSG00000047188	YTHDC2	Reader	-0.53965	0.030964
HBM2	ENSG00000279877	RP11-420N3.3	ENSG00000047188	YTHDC2	Reader	0.554121	0.025929
HBM2	ENSG00000260954	LA16c-425C2.1	ENSG00000047188	YTHDC2	Reader	0.558372	0.024577
HBM2	ENSG00000267737	AC061992.2	ENSG00000047188	YTHDC2	Reader	0.53137	0.034161
HBM2	ENSG00000227082	CH17-437K3.1	ENSG00000047188	YTHDC2	Reader	0.520027	0.038938
HBM2	ENSG00000242258	LINC00996	ENSG00000047188	YTHDC2	Reader	0.502084	0.047501
HBM2	ENSG00000266993	RP4-657D16.3	ENSG00000047188	YTHDC2	Reader	-0.61375	0.011443
HBM2	ENSG00000273065	RP11-58E21.5	ENSG00000047188	YTHDC2	Reader	0.643041	0.007209
HBM2	ENSG00000261043	RP11-24M17.6	ENSG00000047188	YTHDC2	Reader	0.610772	0.011964
HBM2	ENSG00000224812	TMEM72-AS1	ENSG00000047188	YTHDC2	Reader	0.580049	0.018502
HBM2	ENSG00000280486	LLNLR-307A6.1	ENSG00000047188	YTHDC2	Reader	0.527603	0.035695
HBM2	ENSG00000228016	RAPGEF4-AS1	ENSG00000047188	YTHDC2	Reader	0.593307	0.015408
HBM2	ENSG00000238266	LINC00707	ENSG00000047188	YTHDC2	Reader	0.53563	0.032486
HBM2	ENSG00000257640	RP11-570L15.2	ENSG00000047188	YTHDC2	Reader	0.595667	0.014902
HBM2	ENSG00000230552	AC092162.1	ENSG00000047188	YTHDC2	Reader	0.650639	0.006347
HBM2	ENSG00000234828	RP11-526A4.1	ENSG00000047188	YTHDC2	Reader	0.687612	0.003243
HBM2	ENSG00000265125	RP11-31I22.3	ENSG00000047188	YTHDC2	Reader	0.515537	0.040963
HBM2	ENSG00000249896	RP11-586D19.1	ENSG00000047188	YTHDC2	Reader	0.655207	0.005869
HBM2	ENSG00000236107	AC010127.3	ENSG00000047188	YTHDC2	Reader	0.658149	0.005577
HBM2	ENSG00000270604	HCG17	ENSG00000047188	YTHDC2	Reader	0.537153	0.031903
HBM2	ENSG00000273032	DGCR9	ENSG00000047188	YTHDC2	Reader	0.779085	0.000375
HBM2	ENSG00000234377	RNF219-AS1	ENSG00000047188	YTHDC2	Reader	0.527604	0.035695
HBM2	ENSG00000272405	RP11-284F21.10	ENSG00000047188	YTHDC2	Reader	0.519479	0.039182
HBM2	ENSG00000264985	RP11-449L23.2	ENSG00000149658	YTHDF1	Reader	0.549353	0.027513
HBM2	ENSG00000259471	LINC01169	ENSG00000149658	YTHDF1	Reader	0.595982	0.014835
HBM2	ENSG00000260271	RP1-45N11.1	ENSG00000149658	YTHDF1	Reader	0.688445	0.003191
HBM2	ENSG00000257126	FOXG1-AS1	ENSG00000149658	YTHDF1	Reader	0.530137	0.034657
HBM2	ENSG00000267268	AC007204.2	ENSG00000149658	YTHDF1	Reader	0.582785	0.017827
HBM2	ENSG00000260954	LA16c-425C2.1	ENSG00000149658	YTHDF1	Reader	0.514231	0.041566
HBM2	ENSG00000270240	AC015849.2	ENSG00000149658	YTHDF1	Reader	0.530008	0.03471
HBM2	ENSG00000251321	PCAT4	ENSG00000149658	YTHDF1	Reader	-0.53654	0.032137
HBM2	ENSG00000248673	LINC01331	ENSG00000149658	YTHDF1	Reader	0.500133	0.048511
HBM2	ENSG00000249937	RP11-454P21.1	ENSG00000149658	YTHDF1	Reader	0.500101	0.048528
HBM2	ENSG00000234377	RNF219-AS1	ENSG00000149658	YTHDF1	Reader	0.556528	0.025157
HBM2	ENSG00000224609	HSD52	ENSG00000149658	YTHDF1	Reader	0.503731	0.046662
HBM2	ENSG00000273032	DGCR9	ENSG00000149658	YTHDF1	Reader	0.503315	0.046873
HBM2	ENSG00000251027	CTC-254B4.1	ENSG00000149658	YTHDF1	Reader	0.619698	0.010455
HBM2	ENSG00000258673	LINC01397	ENSG00000149658	YTHDF1	Reader	0.687721	0.003236
HBM2	ENSG00000229294	RP5-1044H5.1	ENSG00000149658	YTHDF1	Reader	0.56527	0.022499
HBM2	ENSG00000267260	CTD-2162K18.4	ENSG00000149658	YTHDF1	Reader	0.574043	0.020054
HBM2	ENSG00000260922	RP11-538I12.3	ENSG00000149658	YTHDF1	Reader	0.520989	0.038515
HBM2	ENSG00000255250	CTD-2005H7.2	ENSG00000149658	YTHDF1	Reader	0.685042	0.003408
HBM2	ENSG00000228016	RAPGEF4-AS1	ENSG00000149658	YTHDF1	Reader	0.538948	0.031226
HBM2	ENSG00000265625	RP11-68I3.11	ENSG00000149658	YTHDF1	Reader	0.534256	0.033019
HBM2	ENSG00000242428	C3orf67-AS1	ENSG00000149658	YTHDF1	Reader	0.500174	0.048489
HBM2	ENSG00000225279	RP11-536C5.2	ENSG00000149658	YTHDF1	Reader	0.497718	0.049782
HBM2	ENSG00000256193	LINC00507	ENSG00000149658	YTHDF1	Reader	0.505328	0.045858
HBM2	ENSG00000253877	LINC01608	ENSG00000149658	YTHDF1	Reader	0.498304	0.049472
HBM2	ENSG00000260788	RP11-298D21.1	ENSG00000149658	YTHDF1	Reader	0.51602	0.040741
HBM2	ENSG00000229373	LINC00452	ENSG00000149658	YTHDF1	Reader	0.583962	0.017543
HBM2	ENSG00000261043	RP11-24M17.6	ENSG00000149658	YTHDF1	Reader	0.524563	0.036971
HBM2	ENSG00000215196	AC091878.1	ENSG00000149658	YTHDF1	Reader	0.62111	0.010231
HBM2	ENSG00000267879	CTB-147C22.9	ENSG00000149658	YTHDF1	Reader	0.498356	0.049444
HBM2	ENSG00000271860	RP11-436D23.1	ENSG00000149658	YTHDF1	Reader	0.629128	0.009028
HBM2	ENSG00000231754	RP11-204E9.1	ENSG00000149658	YTHDF1	Reader	0.576768	0.019338
HBM2	ENSG00000258553	RP11-16B13.1	ENSG00000149658	YTHDF1	Reader	0.57883	0.01881
HBM2	ENSG00000223537	RP5-919F19.5	ENSG00000149658	YTHDF1	Reader	0.587169	0.016786
HBM2	ENSG00000236915	RP4-651E10.4	ENSG00000149658	YTHDF1	Reader	0.498332	0.049457
HBM2	ENSG00000258342	RP11-116N8.1	ENSG00000149658	YTHDF1	Reader	0.585055	0.017282
HBM2	ENSG00000258903	RP11-355I22.2	ENSG00000149658	YTHDF1	Reader	0.49972	0.048727
HBM2	ENSG00000237212	RP11-569G13.2	ENSG00000149658	YTHDF1	Reader	0.649924	0.006424
HBM2	ENSG00000259200	RP11-718O11.1	ENSG00000149658	YTHDF1	Reader	-0.60714	0.012626
HBM2	ENSG00000253768	CTB-33O18.1	ENSG00000149658	YTHDF1	Reader	0.557063	0.024987
HBM2	ENSG00000251322	SHANK3	ENSG00000198492	YTHDF2	Reader	-0.65986	0.005412
HBM2	ENSG00000267107	PCAT19	ENSG00000198492	YTHDF2	Reader	-0.64708	0.00674
HBM2	ENSG00000236383	LINC00854	ENSG00000198492	YTHDF2	Reader	0.514412	0.041482
HBM2	ENSG00000271978	RP11-428J1.4	ENSG00000198492	YTHDF2	Reader	-0.54937	0.027507
HBM2	ENSG00000259200	RP11-718O11.1	ENSG00000198492	YTHDF2	Reader	-0.58757	0.016693
HBM2	ENSG00000269936	RP11-394O4.5	ENSG00000198492	YTHDF2	Reader	-0.52543	0.036602
HBM2	ENSG00000254987	RP11-563P16.1	ENSG00000198492	YTHDF2	Reader	-0.52501	0.036781
HBM2	ENSG00000261189	RP3-512B11.3	ENSG00000198492	YTHDF2	Reader	-0.51415	0.041605
HBM2	ENSG00000206129	CTD-2008L17.2	ENSG00000198492	YTHDF2	Reader	0.594826	0.015081
HBM2	ENSG00000237667	LINC01115	ENSG00000198492	YTHDF2	Reader	0.537207	0.031882
HBM2	ENSG00000258274	RP11-887P2.5	ENSG00000198492	YTHDF2	Reader	-0.59274	0.015531
HBM2	ENSG00000240086	RP11-657O9.1	ENSG00000198492	YTHDF2	Reader	-0.55418	0.02591
HBM2	ENSG00000224093	RP5-1033H22.2	ENSG00000198492	YTHDF2	Reader	-0.6951	0.002799
HBM2	ENSG00000255572	RP11-273B20.3	ENSG00000185728	YTHDF3	Reader	0.525396	0.036618
HBM2	ENSG00000226828	RP11-278H7.1	ENSG00000185728	YTHDF3	Reader	-0.56807	0.021696
HBM2	ENSG00000225315	RP11-293P20.2	ENSG00000185728	YTHDF3	Reader	0.598256	0.014362
HBM2	ENSG00000224093	RP5-1033H22.2	ENSG00000185728	YTHDF3	Reader	-0.58689	0.01685
HBM2	ENSG00000271978	RP11-428J1.4	ENSG00000185728	YTHDF3	Reader	-0.51819	0.039756
HBM2	ENSG00000251314	CTD-2337A12.1	ENSG00000185728	YTHDF3	Reader	0.613444	0.011496
HBM2	ENSG00000243144	RP11-115N4.1	ENSG00000185728	YTHDF3	Reader	0.503523	0.046767
HBM2	ENSG00000251322	SHANK3	ENSG00000185728	YTHDF3	Reader	-0.53505	0.032709
HBM2	ENSG00000260046	RP11-454K7.3	ENSG00000185728	YTHDF3	Reader	0.617657	0.010786
HBM2	ENSG00000206129	CTD-2008L17.2	ENSG00000185728	YTHDF3	Reader	0.659536	0.005443
HBM2	ENSG00000271781	CTD-2589H19.6	ENSG00000185728	YTHDF3	Reader	-0.52411	0.037166
HBM2	ENSG00000262670	RP11-64J4.2	ENSG00000185728	YTHDF3	Reader	0.557239	0.024932
HBM2	ENSG00000249364	RP11-434D9.1	ENSG00000185728	YTHDF3	Reader	-0.51958	0.039135
HBM2	ENSG00000237720	AC011995.1	ENSG00000123200	ZC3H13	Writer	0.502123	0.047482
HBM2	ENSG00000259234	ANKRD34C-AS1	ENSG00000123200	ZC3H13	Writer	0.502123	0.047482
HBM2	ENSG00000250761	RP11-711G10.1	ENSG00000123200	ZC3H13	Writer	0.566211	0.022226
HBM2	ENSG00000263212	LA16c-306E5.3	ENSG00000123200	ZC3H13	Writer	0.652659	0.006132
HBM2	ENSG00000244128	LINC01322	ENSG00000123200	ZC3H13	Writer	0.597085	0.014604
HBM2	ENSG00000251314	CTD-2337A12.1	ENSG00000123200	ZC3H13	Writer	0.517532	0.040054
HBM2	ENSG00000249734	RP11-332J15.1	ENSG00000123200	ZC3H13	Writer	0.541493	0.030284
HBM2	ENSG00000251410	AC007106.1	ENSG00000123200	ZC3H13	Writer	0.502123	0.047482
HBM2	ENSG00000239498	AC114765.1	ENSG00000123200	ZC3H13	Writer	0.524506	0.036995
HBM2	ENSG00000232825	RP5-896L10.1	ENSG00000123200	ZC3H13	Writer	0.645695	0.006898
HBM2	ENSG00000224514	LINC00620	ENSG00000123200	ZC3H13	Writer	0.553746	0.026051
HBM2	ENSG00000264985	RP11-449L23.2	ENSG00000123200	ZC3H13	Writer	0.656274	0.005761
HBM2	ENSG00000224063	AC007319.1	ENSG00000123200	ZC3H13	Writer	-0.6565	0.005739
HBM2	ENSG00000255250	CTD-2005H7.2	ENSG00000123200	ZC3H13	Writer	0.603794	0.013259
HBM2	ENSG00000248708	CTD-2316B1.2	ENSG00000123200	ZC3H13	Writer	0.502123	0.047482
HBM2	ENSG00000253554	RP11-32K4.1	ENSG00000123200	ZC3H13	Writer	0.528484	0.035332
HBM2	ENSG00000262668	AJ003147.9	ENSG00000123200	ZC3H13	Writer	0.502123	0.047482
HBM2	ENSG00000254854	CTD-2523D13.2	ENSG00000123200	ZC3H13	Writer	0.502038	0.047525
HBM2	ENSG00000249335	CTC-340D7.1	ENSG00000123200	ZC3H13	Writer	0.535112	0.032686
HBM2	ENSG00000257458	RP11-473C19.1	ENSG00000123200	ZC3H13	Writer	0.562581	0.023292
HBM2	ENSG00000232245	RP4-705F19.1	ENSG00000123200	ZC3H13	Writer	0.502123	0.047482
HBM2	ENSG00000263724	DLGAP1-AS3	ENSG00000123200	ZC3H13	Writer	0.49839	0.049426
HBM2	ENSG00000229855	CTC-546K23.1	ENSG00000123200	ZC3H13	Writer	0.502123	0.047482
HBM2	ENSG00000244040	IL12A-AS1	ENSG00000123200	ZC3H13	Writer	0.617549	0.010804
HBM2	ENSG00000250198	RP11-143A12.3	ENSG00000123200	ZC3H13	Writer	0.570045	0.021141
HBM2	ENSG00000237667	LINC01115	ENSG00000123200	ZC3H13	Writer	0.583845	0.017571
HBM2	ENSG00000230552	AC092162.1	ENSG00000123200	ZC3H13	Writer	0.677623	0.003923
HBM2	ENSG00000242428	C3orf67-AS1	ENSG00000123200	ZC3H13	Writer	0.579101	0.018741
HBM2	ENSG00000224116	INHBA-AS1	ENSG00000123200	ZC3H13	Writer	0.696334	0.00273
HBM2	ENSG00000272801	RP1-170O19.23	ENSG00000123200	ZC3H13	Writer	-0.57349	0.020201
HBM2	ENSG00000256725	RP11-662M24.2	ENSG00000123200	ZC3H13	Writer	0.595332	0.014973
HBM2	ENSG00000260019	RP11-218F4.1	ENSG00000123200	ZC3H13	Writer	0.584804	0.017342
HBM2	ENSG00000232396	RP1-76B20.11	ENSG00000123200	ZC3H13	Writer	0.502123	0.047482
HBM2	ENSG00000237212	RP11-569G13.2	ENSG00000123200	ZC3H13	Writer	0.556232	0.025251
HBM2	ENSG00000249937	RP11-454P21.1	ENSG00000123200	ZC3H13	Writer	0.576213	0.019482
HBM2	ENSG00000237461	RP11-554F20.1	ENSG00000123200	ZC3H13	Writer	0.613596	0.011469
HBM2	ENSG00000235448	LURAP1L-AS1	ENSG00000123200	ZC3H13	Writer	0.550068	0.027271
HBM2	ENSG00000234828	RP11-526A4.1	ENSG00000123200	ZC3H13	Writer	0.571686	0.020689
HBM2	ENSG00000235450	RP11-142A5.1	ENSG00000123200	ZC3H13	Writer	0.502123	0.047482
HBM2	ENSG00000234377	RNF219-AS1	ENSG00000123200	ZC3H13	Writer	0.54079	0.030542
HBM2	ENSG00000257126	FOXG1-AS1	ENSG00000123200	ZC3H13	Writer	0.64236	0.007291
HBM2	ENSG00000224404	LL22NC03-13G6.2	ENSG00000123200	ZC3H13	Writer	0.561372	0.023656
HBM2	ENSG00000257400	RP11-778J16.3	ENSG00000123200	ZC3H13	Writer	0.546622	0.028453
HBM2	ENSG00000254746	RP11-958J22.1	ENSG00000123200	ZC3H13	Writer	0.502123	0.047482
HBM2	ENSG00000229613	LINC01501	ENSG00000123200	ZC3H13	Writer	0.521199	0.038423
HBM2	ENSG00000237880	AC096669.2	ENSG00000123200	ZC3H13	Writer	0.502123	0.047482
HBM2	ENSG00000258537	FRMD6-AS2	ENSG00000123200	ZC3H13	Writer	0.520579	0.038695
HBM2	ENSG00000248528	CTC-458G6.2	ENSG00000123200	ZC3H13	Writer	0.559043	0.024368
HBM2	ENSG00000230876	LINC00486	ENSG00000123200	ZC3H13	Writer	0.565262	0.022501
HBM2	ENSG00000267268	AC007204.2	ENSG00000123200	ZC3H13	Writer	0.641032	0.007452
HBM2	ENSG00000260351	RP11-382A20.6	ENSG00000123200	ZC3H13	Writer	0.554254	0.025886
HBM2	ENSG00000272405	RP11-284F21.10	ENSG00000123200	ZC3H13	Writer	0.544888	0.029062
HBM2	ENSG00000236107	AC010127.3	ENSG00000123200	ZC3H13	Writer	0.793195	0.000246
HBM2	ENSG00000256248	RP11-123O10.4	ENSG00000123200	ZC3H13	Writer	0.660207	0.005379
HBM2	ENSG00000230448	LINC00276	ENSG00000123200	ZC3H13	Writer	0.579331	0.018683
HBM2	ENSG00000259223	RP11-82L7.4	ENSG00000123200	ZC3H13	Writer	0.502123	0.047482
HBM2	ENSG00000226308	RP4-813D12.3	ENSG00000123200	ZC3H13	Writer	0.588782	0.016415
HBM2	ENSG00000248673	LINC01331	ENSG00000123200	ZC3H13	Writer	0.576451	0.01942
HBM2	ENSG00000254361	RP11-238K6.2	ENSG00000123200	ZC3H13	Writer	0.502123	0.047482
HBM2	ENSG00000243069	ARHGEF26-AS1	ENSG00000123200	ZC3H13	Writer	0.512276	0.042482
HBM2	ENSG00000257826	RP11-116N8.4	ENSG00000123200	ZC3H13	Writer	0.566857	0.02204
HBM2	ENSG00000281160	RP11-333B11.1	ENSG00000123200	ZC3H13	Writer	0.583772	0.017589
HBM2	ENSG00000239446	RP1-76B20.12	ENSG00000123200	ZC3H13	Writer	0.502123	0.047482
HBM2	ENSG00000266357	RP11-101O21.1	ENSG00000123200	ZC3H13	Writer	0.500152	0.048501
HBM2	ENSG00000227082	CH17-437K3.1	ENSG00000123200	ZC3H13	Writer	0.588876	0.016393
HBM2	ENSG00000227757	AP000282.2	ENSG00000123200	ZC3H13	Writer	0.567783	0.021776
HBM2	ENSG00000253877	LINC01608	ENSG00000123200	ZC3H13	Writer	0.569672	0.021245
HBM2	ENSG00000237517	DGCR5	ENSG00000123200	ZC3H13	Writer	0.576659	0.019366
HBM2	ENSG00000280809	LINC00836	ENSG00000123200	ZC3H13	Writer	0.587265	0.016764
HBM2	ENSG00000253608	RP11-770E5.1	ENSG00000123200	ZC3H13	Writer	0.594862	0.015073
HBM2	ENSG00000235530	AC087294.2	ENSG00000123200	ZC3H13	Writer	0.684823	0.003422
HBM2	ENSG00000256226	RP11-582E3.2	ENSG00000123200	ZC3H13	Writer	-0.53284	0.033574
HBM2	ENSG00000266993	RP4-657D16.3	ENSG00000123200	ZC3H13	Writer	-0.65135	0.00627
HBM2	ENSG00000268686	AC010524.2	ENSG00000123200	ZC3H13	Writer	0.564105	0.02284
HBM2	ENSG00000236289	GACAT3	ENSG00000123200	ZC3H13	Writer	0.575472	0.019676
HBM2	ENSG00000237001	WASF3-AS1	ENSG00000123200	ZC3H13	Writer	0.551797	0.026692
HBM2	ENSG00000230417	LINC00856	ENSG00000123200	ZC3H13	Writer	0.683944	0.003481
HBM2	ENSG00000261043	RP11-24M17.6	ENSG00000123200	ZC3H13	Writer	0.583633	0.017622
HBM2	ENSG00000263787	RP11-456D7.1	ENSG00000123200	ZC3H13	Writer	-0.53792	0.031613
HBM2	ENSG00000238290	RP11-431K24.1	ENSG00000123200	ZC3H13	Writer	0.514176	0.041592
HBM2	ENSG00000234810	RP11-466L17.1	ENSG00000123200	ZC3H13	Writer	0.52719	0.035866
HBM2	ENSG00000260922	RP11-538I12.3	ENSG00000123200	ZC3H13	Writer	0.586224	0.017006
HBM2	ENSG00000249550	LINC01234	ENSG00000123200	ZC3H13	Writer	0.699035	0.002585
HBM2	ENSG00000258553	RP11-16B13.1	ENSG00000123200	ZC3H13	Writer	0.617859	0.010753
HBM2	ENSG00000268460	DKFZp434J0226	ENSG00000123200	ZC3H13	Writer	0.497752	0.049764
HBM2	ENSG00000236915	RP4-651E10.4	ENSG00000123200	ZC3H13	Writer	0.569751	0.021223
HBM2	ENSG00000250258	CTC-431G16.2	ENSG00000123200	ZC3H13	Writer	0.502535	0.047271
HBM2	ENSG00000230317	LINC01284	ENSG00000123200	ZC3H13	Writer	0.568846	0.021476
HBM2	ENSG00000253553	RP11-586K2.1	ENSG00000123200	ZC3H13	Writer	0.525743	0.036472
HBM2	ENSG00000262670	RP11-64J4.2	ENSG00000123200	ZC3H13	Writer	0.503433	0.046813
HBM2	ENSG00000231092	AC012513.6	ENSG00000123200	ZC3H13	Writer	0.502123	0.047482
HBM2	ENSG00000265125	RP11-31I22.3	ENSG00000123200	ZC3H13	Writer	0.656748	0.005714
HBM2	ENSG00000263715	RP11-105N13.4	ENSG00000123200	ZC3H13	Writer	0.498483	0.049377
HBM2	ENSG00000234233	KCNH1-IT1	ENSG00000123200	ZC3H13	Writer	0.56929	0.021351
HBM2	ENSG00000256654	RP11-429A20.4	ENSG00000123200	ZC3H13	Writer	0.509994	0.043569
HBM2	ENSG00000233143	DIRC3-AS1	ENSG00000123200	ZC3H13	Writer	0.62422	0.00975
HBM2	ENSG00000254733	RP11-317J19.1	ENSG00000123200	ZC3H13	Writer	0.545251	0.028934
HBM2	ENSG00000279325	RP11-24H2.3	ENSG00000123200	ZC3H13	Writer	0.547658	0.028094
HBM2	ENSG00000233936	RP11-399H11.2	ENSG00000123200	ZC3H13	Writer	0.522197	0.037988
HBM2	ENSG00000188693	CYP51A1-AS1	ENSG00000123200	ZC3H13	Writer	0.66055	0.005347
HBM2	ENSG00000267879	CTB-147C22.9	ENSG00000123200	ZC3H13	Writer	0.569815	0.021205
HBM2	ENSG00000260954	LA16c-425C2.1	ENSG00000123200	ZC3H13	Writer	0.554435	0.025828
HBM2	ENSG00000226070	RP11-552E20.4	ENSG00000123200	ZC3H13	Writer	0.600271	0.013953
HBM2	ENSG00000225279	RP11-536C5.2	ENSG00000123200	ZC3H13	Writer	0.568135	0.021676
HBM2	ENSG00000270604	HCG17	ENSG00000123200	ZC3H13	Writer	0.566997	0.022
HBM2	ENSG00000258903	RP11-355I22.2	ENSG00000123200	ZC3H13	Writer	0.574249	0.019999
HBM2	ENSG00000247157	LINC01252	ENSG00000123200	ZC3H13	Writer	0.519244	0.039286
HBM2	ENSG00000259992	RP11-77K12.8	ENSG00000123200	ZC3H13	Writer	-0.6012	0.013767
HBM2	ENSG00000225206	MIR137HG	ENSG00000123200	ZC3H13	Writer	0.630587	0.008822
HBM2	ENSG00000232520	AC012507.3	ENSG00000123200	ZC3H13	Writer	0.552605	0.026425
HPA	ENSG00000254180	AB015752.3	ENSG00000091542	ALKBH5	Eraser	0.485432	0.010266
HPA	ENSG00000234810	RP11-466L17.1	ENSG00000091542	ALKBH5	Eraser	0.476173	0.012047
HPA	ENSG00000264622	RP11-642M2.1	ENSG00000091542	ALKBH5	Eraser	0.485562	0.010243
HPA	ENSG00000254561	RP11-196E1.3	ENSG00000091542	ALKBH5	Eraser	0.507021	0.006952
HPA	ENSG00000232461	RP11-644C3.1	ENSG00000091542	ALKBH5	Eraser	0.402472	0.037407
HPA	ENSG00000230794	AF015720.3	ENSG00000091542	ALKBH5	Eraser	0.557871	0.002498
HPA	ENSG00000269289	CTB-92J24.3	ENSG00000091542	ALKBH5	Eraser	0.50924	0.006669
HPA	ENSG00000244558	KCNK15-AS1	ENSG00000091542	ALKBH5	Eraser	0.467748	0.013882
HPA	ENSG00000188693	CYP51A1-AS1	ENSG00000091542	ALKBH5	Eraser	0.554554	0.002684
HPA	ENSG00000238202	AC002465.2	ENSG00000091542	ALKBH5	Eraser	0.557871	0.002498
HPA	ENSG00000230258	AC002539.1	ENSG00000091542	ALKBH5	Eraser	0.475978	0.012087
HPA	ENSG00000226965	AC003088.1	ENSG00000091542	ALKBH5	Eraser	0.403116	0.037075
HPA	ENSG00000253799	LINC01030	ENSG00000091542	ALKBH5	Eraser	0.557871	0.002498
HPA	ENSG00000250522	AC004066.3	ENSG00000091542	ALKBH5	Eraser	-0.42834	0.025807
HPA	ENSG00000227165	WDR11-AS1	ENSG00000091542	ALKBH5	Eraser	0.54829	0.003067
HPA	ENSG00000241449	RP11-545G3.1	ENSG00000091542	ALKBH5	Eraser	0.438119	0.022269
HPA	ENSG00000248738	RP11-87E22.2	ENSG00000091542	ALKBH5	Eraser	0.537358	0.003847
HPA	ENSG00000223910	ZNF32-AS3	ENSG00000091542	ALKBH5	Eraser	0.542269	0.003478
HPA	ENSG00000231064	RP11-263K19.4	ENSG00000091542	ALKBH5	Eraser	0.457478	0.016427
HPA	ENSG00000230269	RP1-40E16.9	ENSG00000091542	ALKBH5	Eraser	0.458735	0.016096
HPA	ENSG00000228623	ZNF883	ENSG00000091542	ALKBH5	Eraser	0.507927	0.006835
HPA	ENSG00000251027	CTC-254B4.1	ENSG00000091542	ALKBH5	Eraser	0.467901	0.013847
HPA	ENSG00000235202	LINC01525	ENSG00000091542	ALKBH5	Eraser	0.557871	0.002498
HPA	ENSG00000260091	RP11-33B1.4	ENSG00000091542	ALKBH5	Eraser	0.631218	0.000415
HPA	ENSG00000239498	AC114765.1	ENSG00000091542	ALKBH5	Eraser	0.45339	0.017542
HPA	ENSG00000261924	CTD-2561B21.5	ENSG00000091542	ALKBH5	Eraser	0.492729	0.009023
HPA	ENSG00000238158	RP11-420L9.4	ENSG00000091542	ALKBH5	Eraser	0.423697	0.027641
HPA	ENSG00000251187	CTC-459M5.2	ENSG00000091542	ALKBH5	Eraser	0.407099	0.035073
HPA	ENSG00000266357	RP11-101O21.1	ENSG00000091542	ALKBH5	Eraser	0.468814	0.013638
HPA	ENSG00000203930	LINC00632	ENSG00000091542	ALKBH5	Eraser	0.428079	0.025908
HPA	ENSG00000281205	LINC00950	ENSG00000091542	ALKBH5	Eraser	0.481897	0.010918
HPA	ENSG00000267737	AC061992.2	ENSG00000091542	ALKBH5	Eraser	0.437715	0.022407
HPA	ENSG00000279325	RP11-24H2.3	ENSG00000091542	ALKBH5	Eraser	0.529468	0.00451
HPA	ENSG00000260288	RP11-24M17.4	ENSG00000091542	ALKBH5	Eraser	0.410076	0.033633
HPA	ENSG00000231185	AC005592.2	ENSG00000091542	ALKBH5	Eraser	0.381705	0.049454
HPA	ENSG00000267353	CTD-2162K18.3	ENSG00000091542	ALKBH5	Eraser	0.389104	0.044854
HPA	ENSG00000236289	GACAT3	ENSG00000091542	ALKBH5	Eraser	0.415135	0.031297
HPA	ENSG00000235387	LINC00961	ENSG00000091542	ALKBH5	Eraser	0.446995	0.01941
HPA	ENSG00000236451	AC067956.1	ENSG00000091542	ALKBH5	Eraser	0.418227	0.029934
HPA	ENSG00000229066	AC096649.3	ENSG00000091542	ALKBH5	Eraser	0.557871	0.002498
HPA	ENSG00000228189	RP13-60M5.2	ENSG00000091542	ALKBH5	Eraser	0.557871	0.002498
HPA	ENSG00000258820	RP11-293M10.2	ENSG00000091542	ALKBH5	Eraser	0.401327	0.038004
HPA	ENSG00000229855	CTC-546K23.1	ENSG00000091542	ALKBH5	Eraser	0.416043	0.030891
HPA	ENSG00000234773	CTD-2666L21.1	ENSG00000091542	ALKBH5	Eraser	0.592809	0.00112
HPA	ENSG00000266677	RP11-258F1.1	ENSG00000091542	ALKBH5	Eraser	0.498431	0.008142
HPA	ENSG00000251602	RP11-521B24.3	ENSG00000091542	ALKBH5	Eraser	0.66921	0.000135
HPA	ENSG00000204929	AC074391.1	ENSG00000091542	ALKBH5	Eraser	0.405894	0.035669
HPA	ENSG00000206129	CTD-2008L17.2	ENSG00000091542	ALKBH5	Eraser	0.555755	0.002615
HPA	ENSG00000258234	RP11-370I10.2	ENSG00000091542	ALKBH5	Eraser	0.400979	0.038186
HPA	ENSG00000261402	RP11-378I6.1	ENSG00000091542	ALKBH5	Eraser	0.505902	0.007098
HPA	ENSG00000250930	LNX1-AS1	ENSG00000091542	ALKBH5	Eraser	0.508435	0.00677
HPA	ENSG00000258766	DIO2-AS1	ENSG00000091542	ALKBH5	Eraser	0.381599	0.049522
HPA	ENSG00000232895	RP4-543J13.1	ENSG00000091542	ALKBH5	Eraser	0.42003	0.029162
HPA	ENSG00000269920	RP11-690P14.4	ENSG00000091542	ALKBH5	Eraser	0.76653	3.13e-06
HPA	ENSG00000197322	C17orf102	ENSG00000091542	ALKBH5	Eraser	0.413408	0.032079
HPA	ENSG00000125804	FAM182A	ENSG00000091542	ALKBH5	Eraser	0.558313	0.002474
HPA	ENSG00000248698	LINC01085	ENSG00000091542	ALKBH5	Eraser	0.467393	0.013964
HPA	ENSG00000250392	RP11-700N1.1	ENSG00000091542	ALKBH5	Eraser	0.555067	0.002654
HPA	ENSG00000275830	RP11-403A3.3	ENSG00000091542	ALKBH5	Eraser	0.415255	0.031243
HPA	ENSG00000251273	RP11-549K20.1	ENSG00000091542	ALKBH5	Eraser	0.464224	0.014716
HPA	ENSG00000227248	FAM155A-IT1	ENSG00000091542	ALKBH5	Eraser	0.437947	0.022328
HPA	ENSG00000248456	RP11-553P9.3	ENSG00000091542	ALKBH5	Eraser	0.440044	0.021621
HPA	ENSG00000235770	LINC00607	ENSG00000091542	ALKBH5	Eraser	0.384318	0.047789
HPA	ENSG00000246095	LINC01096	ENSG00000091542	ALKBH5	Eraser	0.398472	0.039524
HPA	ENSG00000223725	AC007879.5	ENSG00000091542	ALKBH5	Eraser	0.559359	0.002418
HPA	ENSG00000271963	CTD-2140B24.6	ENSG00000091542	ALKBH5	Eraser	0.400127	0.038637
HPA	ENSG00000231898	AC012594.1	ENSG00000091542	ALKBH5	Eraser	0.654108	0.000215
HPA	ENSG00000229294	RP5-1044H5.1	ENSG00000091542	ALKBH5	Eraser	0.422131	0.028282
HPA	ENSG00000223732	RP11-321C24.1	ENSG00000091542	ALKBH5	Eraser	0.452423	0.017814
HPA	ENSG00000242808	SOX2-OT	ENSG00000091542	ALKBH5	Eraser	0.509289	0.006663
HPA	ENSG00000230174	LINC01149	ENSG00000091542	ALKBH5	Eraser	0.455038	0.017085
HPA	ENSG00000228290	RP11-132M7.3	ENSG00000091542	ALKBH5	Eraser	0.489622	0.009536
HPA	ENSG00000215498	FAM230B	ENSG00000091542	ALKBH5	Eraser	0.427978	0.025947
HPA	ENSG00000261507	RP11-1437A8.6	ENSG00000091542	ALKBH5	Eraser	0.410737	0.03332
HPA	ENSG00000257272	RP11-317N8.3	ENSG00000091542	ALKBH5	Eraser	0.42241	0.028167
HPA	ENSG00000250723	RP11-79E3.2	ENSG00000091542	ALKBH5	Eraser	0.424002	0.027517
HPA	ENSG00000251450	RASGRF2-AS1	ENSG00000091542	ALKBH5	Eraser	0.428664	0.025684
HPA	ENSG00000258583	LINC01500	ENSG00000091542	ALKBH5	Eraser	0.450098	0.018484
HPA	ENSG00000255308	RP11-428C19.4	ENSG00000091542	ALKBH5	Eraser	0.388731	0.045078
HPA	ENSG00000272780	RP11-822E23.8	ENSG00000091542	ALKBH5	Eraser	0.582688	0.001426
HPA	ENSG00000259223	RP11-82L7.4	ENSG00000091542	ALKBH5	Eraser	0.605796	0.000812
HPA	ENSG00000245322	RP11-15B17.1	ENSG00000091542	ALKBH5	Eraser	0.565844	0.002096
HPA	ENSG00000229301	RP5-905H7.8	ENSG00000091542	ALKBH5	Eraser	0.557871	0.002498
HPA	ENSG00000276095	AC008103.3	ENSG00000091542	ALKBH5	Eraser	0.51043	0.006521
HPA	ENSG00000225315	RP11-293P20.2	ENSG00000091542	ALKBH5	Eraser	0.44286	0.020702
HPA	ENSG00000230703	RP11-293P20.4	ENSG00000091542	ALKBH5	Eraser	0.461157	0.015475
HPA	ENSG00000236383	LINC00854	ENSG00000091542	ALKBH5	Eraser	0.571027	0.001866
HPA	ENSG00000248240	RP11-159F24.5	ENSG00000091542	ALKBH5	Eraser	0.465718	0.014357
HPA	ENSG00000255258	RP11-448P19.1	ENSG00000091542	ALKBH5	Eraser	0.512392	0.006284
HPA	ENSG00000224789	AC012363.4	ENSG00000091542	ALKBH5	Eraser	0.514925	0.005989
HPA	ENSG00000227400	AC012501.2	ENSG00000091542	ALKBH5	Eraser	0.486494	0.010077
HPA	ENSG00000269946	RP11-2B6.3	ENSG00000091542	ALKBH5	Eraser	0.418044	0.030014
HPA	ENSG00000251538	RP11-166A12.1	ENSG00000091542	ALKBH5	Eraser	0.436514	0.022821
HPA	ENSG00000227480	CCDC148-AS1	ENSG00000091542	ALKBH5	Eraser	0.557871	0.002498
HPA	ENSG00000254420	RP11-452H21.1	ENSG00000091542	ALKBH5	Eraser	0.419256	0.029491
HPA	ENSG00000224078	SNHG14	ENSG00000091542	ALKBH5	Eraser	0.749187	6.91e-06
HPA	ENSG00000229618	AC011288.2	ENSG00000091542	ALKBH5	Eraser	0.455771	0.016885
HPA	ENSG00000257510	RP11-609L23.1	ENSG00000091542	ALKBH5	Eraser	0.557871	0.002498
HPA	ENSG00000245832	RP11-179A16.1	ENSG00000091542	ALKBH5	Eraser	0.421035	0.028739
HPA	ENSG00000234149	RP11-77G23.2	ENSG00000091542	ALKBH5	Eraser	0.557871	0.002498
HPA	ENSG00000248708	CTD-2316B1.2	ENSG00000091542	ALKBH5	Eraser	0.616885	0.00061
HPA	ENSG00000268673	LLNLR-249E10.1	ENSG00000091542	ALKBH5	Eraser	0.476418	0.011996
HPA	ENSG00000254966	RP11-1081L13.4	ENSG00000091542	ALKBH5	Eraser	0.406262	0.035486
HPA	ENSG00000243319	FGF14-IT1	ENSG00000091542	ALKBH5	Eraser	0.436967	0.022664
HPA	ENSG00000273674	CTD-2378E12.1	ENSG00000091542	ALKBH5	Eraser	0.453853	0.017413
HPA	ENSG00000265125	RP11-31I22.3	ENSG00000091542	ALKBH5	Eraser	0.500808	0.007797
HPA	ENSG00000224481	RP11-495P10.3	ENSG00000091542	ALKBH5	Eraser	0.547299	0.003131
HPA	ENSG00000232245	RP4-705F19.1	ENSG00000091542	ALKBH5	Eraser	0.557871	0.002498
HPA	ENSG00000240687	RP11-521D12.1	ENSG00000091542	ALKBH5	Eraser	0.50781	0.00685
HPA	ENSG00000266994	RP11-127I20.7	ENSG00000091542	ALKBH5	Eraser	0.387466	0.045842
HPA	ENSG00000237461	RP11-554F20.1	ENSG00000091542	ALKBH5	Eraser	0.658093	0.000191
HPA	ENSG00000233895	RP1-122P22.2	ENSG00000091542	ALKBH5	Eraser	0.409664	0.03383
HPA	ENSG00000236778	INTS6-AS1	ENSG00000091542	ALKBH5	Eraser	0.621479	0.00054
HPA	ENSG00000253877	LINC01608	ENSG00000091542	ALKBH5	Eraser	0.539992	0.003645
HPA	ENSG00000250590	RP11-565A3.2	ENSG00000091542	ALKBH5	Eraser	0.557871	0.002498
HPA	ENSG00000229498	AC105053.3	ENSG00000091542	ALKBH5	Eraser	0.424814	0.02719
HPA	ENSG00000245067	IGFBP7-AS1	ENSG00000091542	ALKBH5	Eraser	0.630556	0.000422
HPA	ENSG00000225752	RP1-45I4.2	ENSG00000091542	ALKBH5	Eraser	0.436367	0.022872
HPA	ENSG00000242759	LINC00882	ENSG00000091542	ALKBH5	Eraser	0.807303	3.61e-07
HPA	ENSG00000274469	RP11-425M5.8	ENSG00000091542	ALKBH5	Eraser	0.557871	0.002498
HPA	ENSG00000227681	RP11-307P5.1	ENSG00000091542	ALKBH5	Eraser	0.466625	0.014144
HPA	ENSG00000224514	LINC00620	ENSG00000091542	ALKBH5	Eraser	0.4485	0.018956
HPA	ENSG00000237880	AC096669.2	ENSG00000091542	ALKBH5	Eraser	0.39403	0.041984
HPA	ENSG00000234519	RP3-495K2.1	ENSG00000091542	ALKBH5	Eraser	0.557871	0.002498
HPA	ENSG00000228793	RP1-223B1.1	ENSG00000091542	ALKBH5	Eraser	0.412688	0.03241
HPA	ENSG00000259336	RP11-323I15.5	ENSG00000091542	ALKBH5	Eraser	0.424109	0.027474
HPA	ENSG00000223537	RP5-919F19.5	ENSG00000091542	ALKBH5	Eraser	0.46574	0.014352
HPA	ENSG00000178722	C5orf64	ENSG00000091542	ALKBH5	Eraser	0.547207	0.003137
HPA	ENSG00000235931	LINC01553	ENSG00000091542	ALKBH5	Eraser	0.597194	0.001006
HPA	ENSG00000278766	AC159540.2	ENSG00000091542	ALKBH5	Eraser	0.529158	0.004538
HPA	ENSG00000248202	RP11-455B3.1	ENSG00000091542	ALKBH5	Eraser	0.473645	0.012575
HPA	ENSG00000226686	LINC01535	ENSG00000091542	ALKBH5	Eraser	0.524038	0.005021
HPA	ENSG00000232002	AC093642.6	ENSG00000091542	ALKBH5	Eraser	0.506874	0.006971
HPA	ENSG00000270020	RP11-463O9.9	ENSG00000091542	ALKBH5	Eraser	0.472221	0.012881
HPA	ENSG00000242686	RP11-1191J2.2	ENSG00000091542	ALKBH5	Eraser	0.470866	0.013178
HPA	ENSG00000225472	RP11-120J1.1	ENSG00000091542	ALKBH5	Eraser	0.551487	0.002866
HPA	ENSG00000236744	RP11-168O22.1	ENSG00000091542	ALKBH5	Eraser	0.452798	0.017708
HPA	ENSG00000254409	RP11-613D13.4	ENSG00000091542	ALKBH5	Eraser	0.560924	0.002337
HPA	ENSG00000231971	RP11-557H15.3	ENSG00000091542	ALKBH5	Eraser	0.464256	0.014708
HPA	ENSG00000227082	CH17-437K3.1	ENSG00000091542	ALKBH5	Eraser	0.478777	0.011522
HPA	ENSG00000224850	AC108051.3	ENSG00000091542	ALKBH5	Eraser	0.615372	0.000635
HPA	ENSG00000261215	RP11-195F19.30	ENSG00000091542	ALKBH5	Eraser	0.613609	0.000664
HPA	ENSG00000232825	RP5-896L10.1	ENSG00000091542	ALKBH5	Eraser	0.415384	0.031185
HPA	ENSG00000182376	RP5-1142A6.8	ENSG00000091542	ALKBH5	Eraser	0.405676	0.035778
HPA	ENSG00000181995	LINC00301	ENSG00000091542	ALKBH5	Eraser	0.557871	0.002498
HPA	ENSG00000230876	LINC00486	ENSG00000091542	ALKBH5	Eraser	0.435424	0.023202
HPA	ENSG00000265542	RP11-60A24.3	ENSG00000091542	ALKBH5	Eraser	0.540863	0.00358
HPA	ENSG00000254560	BBOX1-AS1	ENSG00000091542	ALKBH5	Eraser	0.400355	0.038516
HPA	ENSG00000237356	AL163953.3	ENSG00000091542	ALKBH5	Eraser	0.66271	0.000166
HPA	ENSG00000224825	RORB-AS1	ENSG00000091542	ALKBH5	Eraser	0.385184	0.047247
HPA	ENSG00000256248	RP11-123O10.4	ENSG00000091542	ALKBH5	Eraser	0.413522	0.032027
HPA	ENSG00000203386	LINC01317	ENSG00000091542	ALKBH5	Eraser	0.410664	0.033355
HPA	ENSG00000223685	LINC00571	ENSG00000091542	ALKBH5	Eraser	0.381933	0.049307
HPA	ENSG00000253379	RP11-1102P16.1	ENSG00000091542	ALKBH5	Eraser	0.462754	0.015076
HPA	ENSG00000259264	RP11-60L3.1	ENSG00000140718	FTO	Eraser	0.520125	0.005419
HPA	ENSG00000254361	RP11-238K6.2	ENSG00000140718	FTO	Eraser	0.382663	0.048838
HPA	ENSG00000239446	RP1-76B20.12	ENSG00000140718	FTO	Eraser	0.382446	0.048977
HPA	ENSG00000251322	SHANK3	ENSG00000140718	FTO	Eraser	0.553525	0.002744
HPA	ENSG00000225706	PTPRD-AS1	ENSG00000140718	FTO	Eraser	0.485307	0.010289
HPA	ENSG00000206129	CTD-2008L17.2	ENSG00000140718	FTO	Eraser	0.527784	0.004664
HPA	ENSG00000256824	RP11-21A7A.2	ENSG00000140718	FTO	Eraser	0.570824	0.001875
HPA	ENSG00000230317	LINC01284	ENSG00000140718	FTO	Eraser	0.391604	0.043379
HPA	ENSG00000250240	CTD-2154I11.2	ENSG00000140718	FTO	Eraser	0.399517	0.038962
HPA	ENSG00000229294	RP5-1044H5.1	ENSG00000140718	FTO	Eraser	-0.3998	0.038811
HPA	ENSG00000231064	RP11-263K19.4	ENSG00000140718	FTO	Eraser	0.678337	0.000101
HPA	ENSG00000273674	CTD-2378E12.1	ENSG00000140718	FTO	Eraser	0.505417	0.007162
HPA	ENSG00000178722	C5orf64	ENSG00000140718	FTO	Eraser	0.618431	0.000586
HPA	ENSG00000214548	MEG3	ENSG00000140718	FTO	Eraser	0.464657	0.014611
HPA	ENSG00000224592	RP5-884C9.2	ENSG00000140718	FTO	Eraser	0.412373	0.032556
HPA	ENSG00000258760	CTD-2509G16.5	ENSG00000140718	FTO	Eraser	-0.47647	0.011986
HPA	ENSG00000227110	LMCD1-AS1	ENSG00000140718	FTO	Eraser	0.613223	0.000671
HPA	ENSG00000269946	RP11-2B6.3	ENSG00000140718	FTO	Eraser	0.408891	0.0342
HPA	ENSG00000233067	PTCHD1-AS	ENSG00000140718	FTO	Eraser	0.439489	0.021807
HPA	ENSG00000239268	RP11-384F7.2	ENSG00000140718	FTO	Eraser	0.481294	0.011033
HPA	ENSG00000232284	GNG12-AS1	ENSG00000140718	FTO	Eraser	0.394958	0.04146
HPA	ENSG00000224093	RP5-1033H22.2	ENSG00000140718	FTO	Eraser	-0.4298	0.025251
HPA	ENSG00000237461	RP11-554F20.1	ENSG00000140718	FTO	Eraser	0.432477	0.024259
HPA	ENSG00000224789	AC012363.4	ENSG00000140718	FTO	Eraser	0.584723	0.001359
HPA	ENSG00000223727	AC026188.1	ENSG00000140718	FTO	Eraser	0.454444	0.017249
HPA	ENSG00000234773	CTD-2666L21.1	ENSG00000140718	FTO	Eraser	0.468918	0.013614
HPA	ENSG00000242759	LINC00882	ENSG00000140718	FTO	Eraser	0.651973	0.000229
HPA	ENSG00000204929	AC074391.1	ENSG00000140718	FTO	Eraser	0.524808	0.004946
HPA	ENSG00000235903	CPB2-AS1	ENSG00000140718	FTO	Eraser	0.464913	0.01455
HPA	ENSG00000227400	AC012501.2	ENSG00000140718	FTO	Eraser	0.402962	0.037154
HPA	ENSG00000248708	CTD-2316B1.2	ENSG00000140718	FTO	Eraser	0.430626	0.024942
HPA	ENSG00000249307	LINC01088	ENSG00000140718	FTO	Eraser	0.486253	0.01012
HPA	ENSG00000248801	C8orf34-AS1	ENSG00000140718	FTO	Eraser	0.383272	0.04845
HPA	ENSG00000224116	INHBA-AS1	ENSG00000140718	FTO	Eraser	0.559026	0.002436
HPA	ENSG00000269920	RP11-690P14.4	ENSG00000140718	FTO	Eraser	0.429633	0.025315
HPA	ENSG00000228214	LINC00693	ENSG00000140718	FTO	Eraser	0.647595	0.000261
HPA	ENSG00000227082	CH17-437K3.1	ENSG00000140718	FTO	Eraser	0.657219	0.000196
HPA	ENSG00000254561	RP11-196E1.3	ENSG00000140718	FTO	Eraser	0.490463	0.009395
HPA	ENSG00000260455	NBAT1	ENSG00000140718	FTO	Eraser	0.440461	0.021483
HPA	ENSG00000205786	LINC01531	ENSG00000140718	FTO	Eraser	-0.51779	0.00567
HPA	ENSG00000238290	RP11-431K24.1	ENSG00000140718	FTO	Eraser	0.468381	0.013737
HPA	ENSG00000261402	RP11-378I6.1	ENSG00000140718	FTO	Eraser	0.443985	0.020344
HPA	ENSG00000227165	WDR11-AS1	ENSG00000140718	FTO	Eraser	0.51211	0.006318
HPA	ENSG00000253503	RP11-653B10.1	ENSG00000140718	FTO	Eraser	0.382663	0.048838
HPA	ENSG00000259048	CTD-2058B24.2	ENSG00000140718	FTO	Eraser	0.490725	0.009352
HPA	ENSG00000223685	LINC00571	ENSG00000140718	FTO	Eraser	0.509659	0.006617
HPA	ENSG00000237978	KCNMB2-AS1	ENSG00000140718	FTO	Eraser	0.397128	0.040256
HPA	ENSG00000242686	RP11-1191J2.2	ENSG00000140718	FTO	Eraser	0.484388	0.010455
HPA	ENSG00000260604	RP1-140K8.5	ENSG00000140718	FTO	Eraser	0.387369	0.045901
HPA	ENSG00000259070	LINC00639	ENSG00000140718	FTO	Eraser	0.617721	0.000597
HPA	ENSG00000249335	CTC-340D7.1	ENSG00000140718	FTO	Eraser	0.482543	0.010797
HPA	ENSG00000125804	FAM182A	ENSG00000140718	FTO	Eraser	0.501312	0.007725
HPA	ENSG00000235665	LINC00298	ENSG00000140718	FTO	Eraser	0.472567	0.012806
HPA	ENSG00000236404	VLDLR-AS1	ENSG00000140718	FTO	Eraser	0.601082	0.000914
HPA	ENSG00000277631	PGM5P3-AS1	ENSG00000140718	FTO	Eraser	0.430764	0.024891
HPA	ENSG00000224481	RP11-495P10.3	ENSG00000140718	FTO	Eraser	0.412777	0.032369
HPA	ENSG00000228623	ZNF883	ENSG00000140718	FTO	Eraser	0.61734	0.000603
HPA	ENSG00000232628	RP11-365O16.3	ENSG00000140718	FTO	Eraser	0.447931	0.019126
HPA	ENSG00000248202	RP11-455B3.1	ENSG00000140718	FTO	Eraser	0.4423	0.020882
HPA	ENSG00000258620	RP11-362L22.1	ENSG00000140718	FTO	Eraser	-0.40446	0.036388
HPA	ENSG00000237720	AC011995.1	ENSG00000140718	FTO	Eraser	0.382663	0.048838
HPA	ENSG00000235387	LINC00961	ENSG00000140718	FTO	Eraser	0.479428	0.011394
HPA	ENSG00000235770	LINC00607	ENSG00000140718	FTO	Eraser	0.448684	0.018901
HPA	ENSG00000227954	TARID	ENSG00000140718	FTO	Eraser	0.454721	0.017172
HPA	ENSG00000255243	CTD-2507G9.1	ENSG00000140718	FTO	Eraser	0.414711	0.031487
HPA	ENSG00000244558	KCNK15-AS1	ENSG00000140718	FTO	Eraser	0.43977	0.021713
HPA	ENSG00000275830	RP11-403A3.3	ENSG00000140718	FTO	Eraser	0.682125	8.9e-05
HPA	ENSG00000225472	RP11-120J1.1	ENSG00000140718	FTO	Eraser	0.757459	4.77e-06
HPA	ENSG00000232023	AC009410.1	ENSG00000140718	FTO	Eraser	0.389534	0.044597
HPA	ENSG00000235885	AC023115.2	ENSG00000140718	FTO	Eraser	0.436115	0.02296
HPA	ENSG00000254966	RP11-1081L13.4	ENSG00000140718	FTO	Eraser	0.727308	1.72e-05
HPA	ENSG00000233895	RP1-122P22.2	ENSG00000140718	FTO	Eraser	0.636806	0.000355
HPA	ENSG00000248528	CTC-458G6.2	ENSG00000140718	FTO	Eraser	0.519609	0.005474
HPA	ENSG00000240687	RP11-521D12.1	ENSG00000140718	FTO	Eraser	0.460066	0.015752
HPA	ENSG00000229498	AC105053.3	ENSG00000140718	FTO	Eraser	0.546298	0.003198
HPA	ENSG00000224812	TMEM72-AS1	ENSG00000140718	FTO	Eraser	0.52163	0.005263
HPA	ENSG00000236869	RP11-944L7.4	ENSG00000140718	FTO	Eraser	0.466357	0.014206
HPA	ENSG00000251602	RP11-521B24.3	ENSG00000140718	FTO	Eraser	0.458489	0.016161
HPA	ENSG00000231246	RP5-965F6.2	ENSG00000140718	FTO	Eraser	0.471336	0.013074
HPA	ENSG00000248698	LINC01085	ENSG00000140718	FTO	Eraser	0.390131	0.044244
HPA	ENSG00000226686	LINC01535	ENSG00000140718	FTO	Eraser	0.44554	0.019857
HPA	ENSG00000248738	RP11-87E22.2	ENSG00000140718	FTO	Eraser	0.464573	0.014631
HPA	ENSG00000257272	RP11-317N8.3	ENSG00000140718	FTO	Eraser	0.446023	0.019707
HPA	ENSG00000230269	RP1-40E16.9	ENSG00000140718	FTO	Eraser	0.419171	0.029528
HPA	ENSG00000253379	RP11-1102P16.1	ENSG00000140718	FTO	Eraser	0.491024	0.009302
HPA	ENSG00000253796	RP11-1084E5.1	ENSG00000140718	FTO	Eraser	-0.38483	0.047469
HPA	ENSG00000245067	IGFBP7-AS1	ENSG00000140718	FTO	Eraser	0.538202	0.003781
HPA	ENSG00000242808	SOX2-OT	ENSG00000140718	FTO	Eraser	0.58411	0.001379
HPA	ENSG00000203930	LINC00632	ENSG00000140718	FTO	Eraser	0.673021	0.00012
HPA	ENSG00000251450	RASGRF2-AS1	ENSG00000140718	FTO	Eraser	0.484374	0.010458
HPA	ENSG00000231185	AC005592.2	ENSG00000140718	FTO	Eraser	0.531439	0.004336
HPA	ENSG00000268592	RAET1E-AS1	ENSG00000140718	FTO	Eraser	0.425776	0.026808
HPA	ENSG00000261215	RP11-195F19.30	ENSG00000140718	FTO	Eraser	0.424695	0.027238
HPA	ENSG00000265542	RP11-60A24.3	ENSG00000140718	FTO	Eraser	0.529112	0.004543
HPA	ENSG00000224078	SNHG14	ENSG00000140718	FTO	Eraser	0.740125	1.02e-05
HPA	ENSG00000232310	RP11-557H15.4	ENSG00000140718	FTO	Eraser	0.543869	0.003364
HPA	ENSG00000197291	RAMP2-AS1	ENSG00000140718	FTO	Eraser	0.742472	9.24e-06
HPA	ENSG00000281205	LINC00950	ENSG00000140718	FTO	Eraser	0.73315	1.36e-05
HPA	ENSG00000280029	CH17-140K24.2	ENSG00000140718	FTO	Eraser	0.520508	0.005379
HPA	ENSG00000215196	AC091878.1	ENSG00000140718	FTO	Eraser	0.48249	0.010807
HPA	ENSG00000197322	C17orf102	ENSG00000140718	FTO	Eraser	0.543532	0.003388
HPA	ENSG00000228793	RP1-223B1.1	ENSG00000140718	FTO	Eraser	0.535436	0.004
HPA	ENSG00000231966	RP11-12M5.4	ENSG00000140718	FTO	Eraser	-0.39714	0.040251
HPA	ENSG00000272780	RP11-822E23.8	ENSG00000140718	FTO	Eraser	0.554175	0.002706
HPA	ENSG00000232396	RP1-76B20.11	ENSG00000140718	FTO	Eraser	-0.41147	0.032974
HPA	ENSG00000243069	ARHGEF26-AS1	ENSG00000140718	FTO	Eraser	0.563016	0.002232
HPA	ENSG00000261924	CTD-2561B21.5	ENSG00000122566	HNRNPA2B1	Reader	0.627759	0.000456
HPA	ENSG00000249859	PVT1	ENSG00000122566	HNRNPA2B1	Reader	0.520564	0.005373
HPA	ENSG00000230773	AC079807.4	ENSG00000122566	HNRNPA2B1	Reader	0.390549	0.043997
HPA	ENSG00000231064	RP11-263K19.4	ENSG00000122566	HNRNPA2B1	Reader	0.509879	0.006589
HPA	ENSG00000254560	BBOX1-AS1	ENSG00000122566	HNRNPA2B1	Reader	0.426824	0.026395
HPA	ENSG00000227136	LINC00595	ENSG00000122566	HNRNPA2B1	Reader	0.425241	0.02702
HPA	ENSG00000254966	RP11-1081L13.4	ENSG00000122566	HNRNPA2B1	Reader	0.42524	0.02702
HPA	ENSG00000227082	CH17-437K3.1	ENSG00000122566	HNRNPA2B1	Reader	0.47286	0.012743
HPA	ENSG00000236383	LINC00854	ENSG00000122566	HNRNPA2B1	Reader	0.538455	0.003762
HPA	ENSG00000244342	LINC00698	ENSG00000122566	HNRNPA2B1	Reader	0.389988	0.044328
HPA	ENSG00000198788	MUC2	ENSG00000122566	HNRNPA2B1	Reader	0.484761	0.010388
HPA	ENSG00000215196	AC091878.1	ENSG00000122566	HNRNPA2B1	Reader	0.564717	0.002149
HPA	ENSG00000267188	CTC-512J12.4	ENSG00000122566	HNRNPA2B1	Reader	-0.48174	0.010948
HPA	ENSG00000253608	RP11-770E5.1	ENSG00000122566	HNRNPA2B1	Reader	0.472508	0.012818
HPA	ENSG00000244558	KCNK15-AS1	ENSG00000122566	HNRNPA2B1	Reader	0.512432	0.00628
HPA	ENSG00000262662	CTD-2561B21.3	ENSG00000122566	HNRNPA2B1	Reader	0.413752	0.031922
HPA	ENSG00000258344	RP11-968A15.8	ENSG00000122566	HNRNPA2B1	Reader	0.548211	0.003072
HPA	ENSG00000269416	LINC01224	ENSG00000122566	HNRNPA2B1	Reader	0.562326	0.002266
HPA	ENSG00000273307	RP11-58E21.7	ENSG00000122566	HNRNPA2B1	Reader	0.489862	0.009496
HPA	ENSG00000267737	AC061992.2	ENSG00000122566	HNRNPA2B1	Reader	0.790218	9.44e-07
HPA	ENSG00000235665	LINC00298	ENSG00000122566	HNRNPA2B1	Reader	0.445681	0.019813
HPA	ENSG00000266677	RP11-258F1.1	ENSG00000122566	HNRNPA2B1	Reader	0.598392	0.000977
HPA	ENSG00000245067	IGFBP7-AS1	ENSG00000122566	HNRNPA2B1	Reader	0.686142	7.78e-05
HPA	ENSG00000225472	RP11-120J1.1	ENSG00000122566	HNRNPA2B1	Reader	0.40963	0.033846
HPA	ENSG00000245322	RP11-15B17.1	ENSG00000122566	HNRNPA2B1	Reader	0.820479	1.61e-07
HPA	ENSG00000278766	AC159540.2	ENSG00000122566	HNRNPA2B1	Reader	0.433869	0.023755
HPA	ENSG00000203930	LINC00632	ENSG00000122566	HNRNPA2B1	Reader	0.416194	0.030824
HPA	ENSG00000237356	AL163953.3	ENSG00000122566	HNRNPA2B1	Reader	0.444598	0.02015
HPA	ENSG00000249395	CASC9	ENSG00000122566	HNRNPA2B1	Reader	0.388649	0.045127
HPA	ENSG00000269289	CTB-92J24.3	ENSG00000122566	HNRNPA2B1	Reader	0.561709	0.002297
HPA	ENSG00000280486	LLNLR-307A6.1	ENSG00000122566	HNRNPA2B1	Reader	0.505574	0.007141
HPA	ENSG00000235271	LINC01422	ENSG00000122566	HNRNPA2B1	Reader	0.634476	0.000379
HPA	ENSG00000268756	AC104534.2	ENSG00000122566	HNRNPA2B1	Reader	0.657612	0.000193
HPA	ENSG00000227165	WDR11-AS1	ENSG00000122566	HNRNPA2B1	Reader	0.548989	0.003022
HPA	ENSG00000253973	RP11-467K18.2	ENSG00000122566	HNRNPA2B1	Reader	0.426875	0.026375
HPA	ENSG00000259182	RP11-424I19.2	ENSG00000122566	HNRNPA2B1	Reader	0.412608	0.032447
HPA	ENSG00000227028	SLC8A1-AS1	ENSG00000122566	HNRNPA2B1	Reader	0.492535	0.009055
HPA	ENSG00000241163	LINC00877	ENSG00000122566	HNRNPA2B1	Reader	0.631646	0.00041
HPA	ENSG00000265749	RP11-849F2.5	ENSG00000122566	HNRNPA2B1	Reader	0.559939	0.002388
HPA	ENSG00000260185	RP11-432I5.6	ENSG00000122566	HNRNPA2B1	Reader	0.528427	0.004605
HPA	ENSG00000281404	LINC01176	ENSG00000122566	HNRNPA2B1	Reader	0.386572	0.046389
HPA	ENSG00000242258	LINC00996	ENSG00000122566	HNRNPA2B1	Reader	0.561462	0.00231
HPA	ENSG00000277654	RP11-255M2.3	ENSG00000122566	HNRNPA2B1	Reader	0.495047	0.008656
HPA	ENSG00000223725	AC007879.5	ENSG00000122566	HNRNPA2B1	Reader	0.721765	2.14e-05
HPA	ENSG00000258181	RP11-493L12.4	ENSG00000122566	HNRNPA2B1	Reader	0.579602	0.001533
HPA	ENSG00000255572	RP11-273B20.3	ENSG00000122566	HNRNPA2B1	Reader	0.400734	0.038315
HPA	ENSG00000182376	RP5-1142A6.8	ENSG00000122566	HNRNPA2B1	Reader	0.492576	0.009048
HPA	ENSG00000236778	INTS6-AS1	ENSG00000122566	HNRNPA2B1	Reader	0.632882	0.000396
HPA	ENSG00000253535	RP11-624C23.1	ENSG00000122566	HNRNPA2B1	Reader	0.545684	0.003239
HPA	ENSG00000273065	RP11-58E21.5	ENSG00000122566	HNRNPA2B1	Reader	0.411711	0.032864
HPA	ENSG00000269920	RP11-690P14.4	ENSG00000122566	HNRNPA2B1	Reader	0.707097	3.73e-05
HPA	ENSG00000265625	RP11-68I3.11	ENSG00000122566	HNRNPA2B1	Reader	0.482233	0.010855
HPA	ENSG00000232628	RP11-365O16.3	ENSG00000122566	HNRNPA2B1	Reader	0.381081	0.049858
HPA	ENSG00000229613	LINC01501	ENSG00000122566	HNRNPA2B1	Reader	0.410197	0.033576
HPA	ENSG00000251450	RASGRF2-AS1	ENSG00000122566	HNRNPA2B1	Reader	0.399074	0.039199
HPA	ENSG00000255197	RP11-750H9.5	ENSG00000122566	HNRNPA2B1	Reader	0.640866	0.000316
HPA	ENSG00000229618	AC011288.2	ENSG00000122566	HNRNPA2B1	Reader	0.39617	0.040784
HPA	ENSG00000272801	RP1-170O19.23	ENSG00000122566	HNRNPA2B1	Reader	0.474077	0.012483
HPA	ENSG00000236911	RP11-78B10.2	ENSG00000122566	HNRNPA2B1	Reader	0.443204	0.020592
HPA	ENSG00000273674	CTD-2378E12.1	ENSG00000122566	HNRNPA2B1	Reader	0.566835	0.00205
HPA	ENSG00000269019	AC005932.1	ENSG00000122566	HNRNPA2B1	Reader	0.449515	0.018655
HPA	ENSG00000248698	LINC01085	ENSG00000122566	HNRNPA2B1	Reader	0.417342	0.030319
HPA	ENSG00000260091	RP11-33B1.4	ENSG00000122566	HNRNPA2B1	Reader	0.392282	0.042986
HPA	ENSG00000248693	CTD-2023M8.1	ENSG00000122566	HNRNPA2B1	Reader	0.558986	0.002438
HPA	ENSG00000254420	RP11-452H21.1	ENSG00000122566	HNRNPA2B1	Reader	0.391896	0.043209
HPA	ENSG00000254561	RP11-196E1.3	ENSG00000122566	HNRNPA2B1	Reader	0.612095	0.000691
HPA	ENSG00000270977	AC015849.16	ENSG00000122566	HNRNPA2B1	Reader	0.484666	0.010405
HPA	ENSG00000259342	RP11-519G16.5	ENSG00000122566	HNRNPA2B1	Reader	0.681878	8.97e-05
HPA	ENSG00000267586	LINC00907	ENSG00000122566	HNRNPA2B1	Reader	0.61083	0.000714
HPA	ENSG00000267353	CTD-2162K18.3	ENSG00000122566	HNRNPA2B1	Reader	0.672049	0.000123
HPA	ENSG00000250155	CTD-2353F22.1	ENSG00000122566	HNRNPA2B1	Reader	0.542007	0.003497
HPA	ENSG00000265943	RP11-739L10.1	ENSG00000122566	HNRNPA2B1	Reader	0.416346	0.030757
HPA	ENSG00000230417	LINC00856	ENSG00000122566	HNRNPA2B1	Reader	0.58627	0.00131
HPA	ENSG00000260455	NBAT1	ENSG00000122566	HNRNPA2B1	Reader	0.421995	0.028339
HPA	ENSG00000197291	RAMP2-AS1	ENSG00000122566	HNRNPA2B1	Reader	0.410747	0.033316
HPA	ENSG00000270240	AC015849.2	ENSG00000122566	HNRNPA2B1	Reader	0.502174	0.007604
HPA	ENSG00000242797	GLYCTK-AS1	ENSG00000122566	HNRNPA2B1	Reader	0.429758	0.025268
HPA	ENSG00000178722	C5orf64	ENSG00000122566	HNRNPA2B1	Reader	0.567773	0.002008
HPA	ENSG00000267761	CTD-2130O13.1	ENSG00000122566	HNRNPA2B1	Reader	0.385784	0.046874
HPA	ENSG00000214145	LINC00887	ENSG00000122566	HNRNPA2B1	Reader	0.462773	0.015071
HPA	ENSG00000258181	RP11-493L12.4	ENSG00000092199	HNRNPC	Reader	0.505905	0.007097
HPA	ENSG00000273307	RP11-58E21.7	ENSG00000092199	HNRNPC	Reader	0.524219	0.005004
HPA	ENSG00000230773	AC079807.4	ENSG00000092199	HNRNPC	Reader	0.38689	0.046193
HPA	ENSG00000250850	RP11-297B17.3	ENSG00000092199	HNRNPC	Reader	0.396646	0.040521
HPA	ENSG00000267586	LINC00907	ENSG00000092199	HNRNPC	Reader	0.489676	0.009527
HPA	ENSG00000269920	RP11-690P14.4	ENSG00000092199	HNRNPC	Reader	0.683682	8.45e-05
HPA	ENSG00000277654	RP11-255M2.3	ENSG00000092199	HNRNPC	Reader	0.388743	0.04507
HPA	ENSG00000260185	RP11-432I5.6	ENSG00000092199	HNRNPC	Reader	0.428257	0.02584
HPA	ENSG00000267188	CTC-512J12.4	ENSG00000092199	HNRNPC	Reader	-0.50675	0.006987
HPA	ENSG00000230417	LINC00856	ENSG00000092199	HNRNPC	Reader	0.534821	0.004051
HPA	ENSG00000280486	LLNLR-307A6.1	ENSG00000092199	HNRNPC	Reader	0.489231	0.009603
HPA	ENSG00000249859	PVT1	ENSG00000092199	HNRNPC	Reader	0.6955	5.64e-05
HPA	ENSG00000244558	KCNK15-AS1	ENSG00000092199	HNRNPC	Reader	0.513687	0.006132
HPA	ENSG00000260091	RP11-33B1.4	ENSG00000092199	HNRNPC	Reader	0.439083	0.021943
HPA	ENSG00000257221	RP11-689B22.2	ENSG00000092199	HNRNPC	Reader	0.382436	0.048983
HPA	ENSG00000250522	AC004066.3	ENSG00000092199	HNRNPC	Reader	-0.42739	0.026175
HPA	ENSG00000214145	LINC00887	ENSG00000092199	HNRNPC	Reader	0.430925	0.024831
HPA	ENSG00000265749	RP11-849F2.5	ENSG00000092199	HNRNPC	Reader	0.437834	0.022366
HPA	ENSG00000261617	RP11-243A14.1	ENSG00000092199	HNRNPC	Reader	-0.42179	0.028425
HPA	ENSG00000227028	SLC8A1-AS1	ENSG00000092199	HNRNPC	Reader	0.468846	0.013631
HPA	ENSG00000237356	AL163953.3	ENSG00000092199	HNRNPC	Reader	0.421663	0.028477
HPA	ENSG00000266677	RP11-258F1.1	ENSG00000092199	HNRNPC	Reader	0.569323	0.001939
HPA	ENSG00000227165	WDR11-AS1	ENSG00000092199	HNRNPC	Reader	0.560441	0.002362
HPA	ENSG00000241163	LINC00877	ENSG00000092199	HNRNPC	Reader	0.650428	0.00024
HPA	ENSG00000267737	AC061992.2	ENSG00000092199	HNRNPC	Reader	0.78014	1.6e-06
HPA	ENSG00000242258	LINC00996	ENSG00000092199	HNRNPC	Reader	0.471958	0.012938
HPA	ENSG00000267353	CTD-2162K18.3	ENSG00000092199	HNRNPC	Reader	0.63094	0.000418
HPA	ENSG00000255197	RP11-750H9.5	ENSG00000092199	HNRNPC	Reader	0.66952	0.000134
HPA	ENSG00000278766	AC159540.2	ENSG00000092199	HNRNPC	Reader	0.484853	0.010371
HPA	ENSG00000233005	AC067959.1	ENSG00000092199	HNRNPC	Reader	-0.53219	0.004272
HPA	ENSG00000253535	RP11-624C23.1	ENSG00000092199	HNRNPC	Reader	0.464245	0.014711
HPA	ENSG00000236383	LINC00854	ENSG00000092199	HNRNPC	Reader	0.381646	0.049492
HPA	ENSG00000245067	IGFBP7-AS1	ENSG00000092199	HNRNPC	Reader	0.589969	0.0012
HPA	ENSG00000258344	RP11-968A15.8	ENSG00000092199	HNRNPC	Reader	0.610811	0.000714
HPA	ENSG00000251598	RP11-789C2.1	ENSG00000092199	HNRNPC	Reader	0.394787	0.041556
HPA	ENSG00000261924	CTD-2561B21.5	ENSG00000092199	HNRNPC	Reader	0.581771	0.001457
HPA	ENSG00000254561	RP11-196E1.3	ENSG00000092199	HNRNPC	Reader	0.562746	0.002245
HPA	ENSG00000269019	AC005932.1	ENSG00000092199	HNRNPC	Reader	0.564137	0.002177
HPA	ENSG00000254560	BBOX1-AS1	ENSG00000092199	HNRNPC	Reader	0.504967	0.007222
HPA	ENSG00000248693	CTD-2023M8.1	ENSG00000092199	HNRNPC	Reader	0.396504	0.040599
HPA	ENSG00000235271	LINC01422	ENSG00000092199	HNRNPC	Reader	0.61322	0.000671
HPA	ENSG00000254180	AB015752.3	ENSG00000092199	HNRNPC	Reader	0.415368	0.031193
HPA	ENSG00000268756	AC104534.2	ENSG00000092199	HNRNPC	Reader	0.584439	0.001368
HPA	ENSG00000273674	CTD-2378E12.1	ENSG00000092199	HNRNPC	Reader	0.529867	0.004475
HPA	ENSG00000228824	MIR4500HG	ENSG00000092199	HNRNPC	Reader	-0.38988	0.044392
HPA	ENSG00000245322	RP11-15B17.1	ENSG00000092199	HNRNPC	Reader	0.724844	1.9e-05
HPA	ENSG00000269289	CTB-92J24.3	ENSG00000092199	HNRNPC	Reader	0.644411	0.000286
HPA	ENSG00000267268	AC007204.2	ENSG00000092199	HNRNPC	Reader	0.457366	0.016457
HPA	ENSG00000236778	INTS6-AS1	ENSG00000092199	HNRNPC	Reader	0.480768	0.011134
HPA	ENSG00000215196	AC091878.1	ENSG00000092199	HNRNPC	Reader	0.600658	0.000924
HPA	ENSG00000250155	CTD-2353F22.1	ENSG00000092199	HNRNPC	Reader	0.524197	0.005006
HPA	ENSG00000253944	RP11-156K13.1	ENSG00000092199	HNRNPC	Reader	-0.40114	0.038103
HPA	ENSG00000242428	C3orf67-AS1	ENSG00000092199	HNRNPC	Reader	-0.3923	0.042974
HPA	ENSG00000259342	RP11-519G16.5	ENSG00000092199	HNRNPC	Reader	0.612619	0.000682
HPA	ENSG00000223725	AC007879.5	ENSG00000092199	HNRNPC	Reader	0.639037	0.000333
HPA	ENSG00000236911	RP11-78B10.2	ENSG00000092199	HNRNPC	Reader	0.411816	0.032814
HPA	ENSG00000270977	AC015849.16	ENSG00000092199	HNRNPC	Reader	0.398145	0.039701
HPA	ENSG00000227392	HPN-AS1	ENSG00000092199	HNRNPC	Reader	-0.42766	0.02607
HPA	ENSG00000265625	RP11-68I3.11	ENSG00000092199	HNRNPC	Reader	0.466377	0.014202
HPA	ENSG00000281404	LINC01176	ENSG00000092199	HNRNPC	Reader	0.519464	0.005489
HPA	ENSG00000267530	AC006273.5	ENSG00000092199	HNRNPC	Reader	-0.4083	0.034484
HPA	ENSG00000235665	LINC00298	ENSG00000092199	HNRNPC	Reader	0.581458	0.001468
HPA	ENSG00000261215	RP11-195F19.30	ENSG00000092199	HNRNPC	Reader	0.433256	0.023976
HPA	ENSG00000178722	C5orf64	ENSG00000092199	HNRNPC	Reader	0.42289	0.02797
HPA	ENSG00000260455	NBAT1	ENSG00000092199	HNRNPC	Reader	0.463543	0.014882
HPA	ENSG00000227082	CH17-437K3.1	ENSG00000092199	HNRNPC	Reader	0.451284	0.01814
HPA	ENSG00000260071	RP11-418I22.2	ENSG00000159217	IGF2BP1	Reader	0.390483	0.044036
HPA	ENSG00000258520	RP11-363J20.2	ENSG00000159217	IGF2BP1	Reader	0.456377	0.016722
HPA	ENSG00000238158	RP11-420L9.4	ENSG00000159217	IGF2BP1	Reader	0.515419	0.005933
HPA	ENSG00000232895	RP4-543J13.1	ENSG00000159217	IGF2BP1	Reader	0.46764	0.013907
HPA	ENSG00000259720	RP11-348B17.1	ENSG00000159217	IGF2BP1	Reader	0.469206	0.013549
HPA	ENSG00000215859	RP6-74O6.2	ENSG00000159217	IGF2BP1	Reader	0.43652	0.022819
HPA	ENSG00000225752	RP1-45I4.2	ENSG00000159217	IGF2BP1	Reader	0.519395	0.005496
HPA	ENSG00000235387	LINC00961	ENSG00000159217	IGF2BP1	Reader	0.564976	0.002137
HPA	ENSG00000251322	SHANK3	ENSG00000159217	IGF2BP1	Reader	0.386063	0.046702
HPA	ENSG00000268388	FENDRR	ENSG00000159217	IGF2BP1	Reader	0.43004	0.025162
HPA	ENSG00000265091	RP11-835E18.5	ENSG00000159217	IGF2BP1	Reader	0.395271	0.041285
HPA	ENSG00000256615	RP11-59N23.3	ENSG00000159217	IGF2BP1	Reader	0.571588	0.001842
HPA	ENSG00000268686	AC010524.2	ENSG00000159217	IGF2BP1	Reader	0.477461	0.011785
HPA	ENSG00000248125	CTB-73N10.1	ENSG00000159217	IGF2BP1	Reader	0.416735	0.030586
HPA	ENSG00000249395	CASC9	ENSG00000159217	IGF2BP1	Reader	0.393431	0.042325
HPA	ENSG00000254367	RP11-211C9.1	ENSG00000159217	IGF2BP1	Reader	0.466119	0.014263
HPA	ENSG00000259104	PTCSC3	ENSG00000159217	IGF2BP1	Reader	0.421789	0.028424
HPA	ENSG00000226869	LHFPL3-AS1	ENSG00000159217	IGF2BP1	Reader	0.529251	0.00453
HPA	ENSG00000251538	RP11-166A12.1	ENSG00000159217	IGF2BP1	Reader	0.532313	0.004261
HPA	ENSG00000261189	RP3-512B11.3	ENSG00000159217	IGF2BP1	Reader	0.470359	0.01329
HPA	ENSG00000267530	AC006273.5	ENSG00000159217	IGF2BP1	Reader	0.493196	0.008948
HPA	ENSG00000229613	LINC01501	ENSG00000159217	IGF2BP1	Reader	0.388395	0.04528
HPA	ENSG00000231185	AC005592.2	ENSG00000159217	IGF2BP1	Reader	0.439182	0.02191
HPA	ENSG00000230492	RP4-753D10.5	ENSG00000159217	IGF2BP1	Reader	0.408938	0.034178
HPA	ENSG00000224609	HSD52	ENSG00000159217	IGF2BP1	Reader	0.408601	0.03434
HPA	ENSG00000277654	RP11-255M2.3	ENSG00000159217	IGF2BP1	Reader	0.390991	0.043737
HPA	ENSG00000273065	RP11-58E21.5	ENSG00000159217	IGF2BP1	Reader	0.472563	0.012807
HPA	ENSG00000254933	RP11-619A14.2	ENSG00000159217	IGF2BP1	Reader	0.42288	0.027974
HPA	ENSG00000237803	LINC00211	ENSG00000159217	IGF2BP1	Reader	0.396629	0.04053
HPA	ENSG00000257642	RP11-474B16.1	ENSG00000159217	IGF2BP1	Reader	0.491954	0.009149
HPA	ENSG00000204365	C10orf126	ENSG00000159217	IGF2BP1	Reader	0.390622	0.043954
HPA	ENSG00000236451	AC067956.1	ENSG00000159217	IGF2BP1	Reader	-0.413	0.032268
HPA	ENSG00000253608	RP11-770E5.1	ENSG00000159217	IGF2BP1	Reader	0.410533	0.033417
HPA	ENSG00000215246	RP11-43F13.3	ENSG00000159217	IGF2BP1	Reader	0.418924	0.029634
HPA	ENSG00000227954	TARID	ENSG00000159217	IGF2BP1	Reader	0.398758	0.039369
HPA	ENSG00000233643	RP11-491H19.1	ENSG00000159217	IGF2BP1	Reader	0.575512	0.001685
HPA	ENSG00000258216	RP11-654D12.2	ENSG00000159217	IGF2BP1	Reader	0.382437	0.048983
HPA	ENSG00000251027	CTC-254B4.1	ENSG00000159217	IGF2BP1	Reader	0.501559	0.00769
HPA	ENSG00000270977	AC015849.16	ENSG00000159217	IGF2BP1	Reader	0.564918	0.00214
HPA	ENSG00000256234	RP11-283G6.4	ENSG00000159217	IGF2BP1	Reader	0.409837	0.033747
HPA	ENSG00000233539	AC011294.3	ENSG00000159217	IGF2BP1	Reader	0.391689	0.043329
HPA	ENSG00000259182	RP11-424I19.2	ENSG00000159217	IGF2BP1	Reader	0.475917	0.012099
HPA	ENSG00000236383	LINC00854	ENSG00000159217	IGF2BP1	Reader	0.530162	0.004448
HPA	ENSG00000228566	RP11-170M17.1	ENSG00000159217	IGF2BP1	Reader	0.40513	0.036051
HPA	ENSG00000254409	RP11-613D13.4	ENSG00000159217	IGF2BP1	Reader	0.429032	0.025543
HPA	ENSG00000236532	AL035610.2	ENSG00000159217	IGF2BP1	Reader	0.424321	0.027389
HPA	ENSG00000237356	AL163953.3	ENSG00000159217	IGF2BP1	Reader	0.390938	0.043768
HPA	ENSG00000248693	CTD-2023M8.1	ENSG00000159217	IGF2BP1	Reader	0.447637	0.019215
HPA	ENSG00000265943	RP11-739L10.1	ENSG00000159217	IGF2BP1	Reader	0.506556	0.007012
HPA	ENSG00000223358	EHHADH-AS1	ENSG00000159217	IGF2BP1	Reader	0.405929	0.035652
HPA	ENSG00000259881	RP11-830F9.5	ENSG00000159217	IGF2BP1	Reader	0.389494	0.044621
HPA	ENSG00000228208	C1orf143	ENSG00000159217	IGF2BP1	Reader	0.382677	0.048829
HPA	ENSG00000258700	LINC00871	ENSG00000159217	IGF2BP1	Reader	0.42131	0.028623
HPA	ENSG00000269416	LINC01224	ENSG00000159217	IGF2BP1	Reader	0.45532	0.017008
HPA	ENSG00000235931	LINC01553	ENSG00000159217	IGF2BP1	Reader	0.394709	0.0416
HPA	ENSG00000281769	LINC01230	ENSG00000159217	IGF2BP1	Reader	0.406897	0.035172
HPA	ENSG00000259264	RP11-60L3.1	ENSG00000159217	IGF2BP1	Reader	0.411506	0.032959
HPA	ENSG00000267586	LINC00907	ENSG00000159217	IGF2BP1	Reader	0.40556	0.035836
HPA	ENSG00000236039	AC019117.2	ENSG00000159217	IGF2BP1	Reader	0.38142	0.049638
HPA	ENSG00000224265	RP11-168L22.2	ENSG00000159217	IGF2BP1	Reader	0.387552	0.04579
HPA	ENSG00000232396	RP1-76B20.11	ENSG00000073792	IGF2BP2	Reader	0.38378	0.048128
HPA	ENSG00000237517	DGCR5	ENSG00000073792	IGF2BP2	Reader	-0.50996	0.00658
HPA	ENSG00000282304	RP11-1223D19.3	ENSG00000073792	IGF2BP2	Reader	0.420986	0.028759
HPA	ENSG00000242258	LINC00996	ENSG00000073792	IGF2BP2	Reader	0.393948	0.042031
HPA	ENSG00000251448	RP11-71E19.2	ENSG00000073792	IGF2BP2	Reader	-0.38827	0.045357
HPA	ENSG00000250761	RP11-711G10.1	ENSG00000073792	IGF2BP2	Reader	-0.40837	0.034452
HPA	ENSG00000267188	CTC-512J12.4	ENSG00000073792	IGF2BP2	Reader	-0.57333	0.001771
HPA	ENSG00000268754	RP11-514D23.2	ENSG00000073792	IGF2BP2	Reader	0.403587	0.036833
HPA	ENSG00000237423	LINC01522	ENSG00000073792	IGF2BP2	Reader	0.481481	0.010997
HPA	ENSG00000249395	CASC9	ENSG00000073792	IGF2BP2	Reader	0.584254	0.001374
HPA	ENSG00000265780	RP11-449L23.3	ENSG00000073792	IGF2BP2	Reader	-0.41073	0.033325
HPA	ENSG00000227681	RP11-307P5.1	ENSG00000073792	IGF2BP2	Reader	0.447911	0.019132
HPA	ENSG00000224093	RP5-1033H22.2	ENSG00000073792	IGF2BP2	Reader	0.49235	0.009085
HPA	ENSG00000224259	LINC01133	ENSG00000073792	IGF2BP2	Reader	0.543413	0.003396
HPA	ENSG00000259925	CTA-363E6.2	ENSG00000073792	IGF2BP2	Reader	0.52884	0.004567
HPA	ENSG00000231966	RP11-12M5.4	ENSG00000073792	IGF2BP2	Reader	0.438009	0.022307
HPA	ENSG00000223725	AC007879.5	ENSG00000073792	IGF2BP2	Reader	0.422292	0.028216
HPA	ENSG00000248752	RP11-114J13.1	ENSG00000073792	IGF2BP2	Reader	-0.39572	0.041036
HPA	ENSG00000250069	CTB-131B5.2	ENSG00000073792	IGF2BP2	Reader	0.396418	0.040647
HPA	ENSG00000262136	CTD-2033A16.3	ENSG00000073792	IGF2BP2	Reader	0.409509	0.033904
HPA	ENSG00000237720	AC011995.1	ENSG00000073792	IGF2BP2	Reader	-0.48918	0.009611
HPA	ENSG00000226883	RP4-782L23.2	ENSG00000073792	IGF2BP2	Reader	-0.38242	0.048991
HPA	ENSG00000255382	RP11-718B12.2	ENSG00000073792	IGF2BP2	Reader	-0.38969	0.044503
HPA	ENSG00000259234	ANKRD34C-AS1	ENSG00000073792	IGF2BP2	Reader	-0.38281	0.048743
HPA	ENSG00000254361	RP11-238K6.2	ENSG00000073792	IGF2BP2	Reader	-0.48918	0.009611
HPA	ENSG00000270977	AC015849.16	ENSG00000073792	IGF2BP2	Reader	0.392449	0.042889
HPA	ENSG00000239446	RP1-76B20.12	ENSG00000073792	IGF2BP2	Reader	-0.48893	0.009655
HPA	ENSG00000259342	RP11-519G16.5	ENSG00000073792	IGF2BP2	Reader	0.614039	0.000657
HPA	ENSG00000224186	C5orf66	ENSG00000073792	IGF2BP2	Reader	0.570909	0.001871
HPA	ENSG00000257582	LINC01475	ENSG00000073792	IGF2BP2	Reader	0.381646	0.049492
HPA	ENSG00000250497	AC007126.1	ENSG00000073792	IGF2BP2	Reader	0.402434	0.037427
HPA	ENSG00000225315	RP11-293P20.2	ENSG00000073792	IGF2BP2	Reader	0.390276	0.044158
HPA	ENSG00000243144	RP11-115N4.1	ENSG00000073792	IGF2BP2	Reader	0.426542	0.026506
HPA	ENSG00000188242	PP7080	ENSG00000073792	IGF2BP2	Reader	0.522394	0.005185
HPA	ENSG00000273065	RP11-58E21.5	ENSG00000073792	IGF2BP2	Reader	0.496361	0.008453
HPA	ENSG00000181171	FER1L6-AS1	ENSG00000073792	IGF2BP2	Reader	0.429141	0.025502
HPA	ENSG00000253503	RP11-653B10.1	ENSG00000073792	IGF2BP2	Reader	-0.48918	0.009611
HPA	ENSG00000260185	RP11-432I5.6	ENSG00000073792	IGF2BP2	Reader	0.385634	0.046967
HPA	ENSG00000269289	CTB-92J24.3	ENSG00000073792	IGF2BP2	Reader	0.417184	0.030388
HPA	ENSG00000258137	RP11-753H16.3	ENSG00000073792	IGF2BP2	Reader	0.385171	0.047255
HPA	ENSG00000268756	AC104534.2	ENSG00000073792	IGF2BP2	Reader	0.457779	0.016348
HPA	ENSG00000174407	MIR1-1HG	ENSG00000073792	IGF2BP2	Reader	0.443922	0.020363
HPA	ENSG00000272904	RP11-392E22.11	ENSG00000073792	IGF2BP2	Reader	0.450165	0.018464
HPA	ENSG00000174403	C20orf166-AS1	ENSG00000073792	IGF2BP2	Reader	0.3852	0.047237
HPA	ENSG00000236532	AL035610.2	ENSG00000073792	IGF2BP2	Reader	0.544538	0.003318
HPA	ENSG00000247095	MIR210HG	ENSG00000073792	IGF2BP2	Reader	0.387467	0.045841
HPA	ENSG00000257221	RP11-689B22.2	ENSG00000073792	IGF2BP2	Reader	0.536313	0.00393
HPA	ENSG00000237356	AL163953.3	ENSG00000073792	IGF2BP2	Reader	0.462095	0.015239
HPA	ENSG00000260899	RP11-2C24.4	ENSG00000073792	IGF2BP2	Reader	0.398514	0.039501
HPA	ENSG00000227028	SLC8A1-AS1	ENSG00000073792	IGF2BP2	Reader	0.387295	0.045946
HPA	ENSG00000236469	AC007040.8	ENSG00000136231	IGF2BP3	Reader	0.551463	0.002867
HPA	ENSG00000227480	CCDC148-AS1	ENSG00000136231	IGF2BP3	Reader	0.394634	0.041643
HPA	ENSG00000230492	RP4-753D10.5	ENSG00000136231	IGF2BP3	Reader	0.627302	0.000462
HPA	ENSG00000229301	RP5-905H7.8	ENSG00000136231	IGF2BP3	Reader	0.394634	0.041643
HPA	ENSG00000181995	LINC00301	ENSG00000136231	IGF2BP3	Reader	0.394634	0.041643
HPA	ENSG00000267761	CTD-2130O13.1	ENSG00000136231	IGF2BP3	Reader	0.431452	0.024635
HPA	ENSG00000229373	LINC00452	ENSG00000136231	IGF2BP3	Reader	0.451364	0.018117
HPA	ENSG00000248456	RP11-553P9.3	ENSG00000136231	IGF2BP3	Reader	0.574778	0.001713
HPA	ENSG00000258583	LINC01500	ENSG00000136231	IGF2BP3	Reader	0.546947	0.003154
HPA	ENSG00000233009	NALCN-AS1	ENSG00000136231	IGF2BP3	Reader	0.432505	0.024249
HPA	ENSG00000235202	LINC01525	ENSG00000136231	IGF2BP3	Reader	0.394634	0.041643
HPA	ENSG00000251273	RP11-549K20.1	ENSG00000136231	IGF2BP3	Reader	0.425624	0.026868
HPA	ENSG00000234519	RP3-495K2.1	ENSG00000136231	IGF2BP3	Reader	0.394634	0.041643
HPA	ENSG00000273307	RP11-58E21.7	ENSG00000136231	IGF2BP3	Reader	0.394929	0.041477
HPA	ENSG00000255197	RP11-750H9.5	ENSG00000136231	IGF2BP3	Reader	0.435758	0.023085
HPA	ENSG00000257510	RP11-609L23.1	ENSG00000136231	IGF2BP3	Reader	0.394634	0.041643
HPA	ENSG00000226851	AC004112.4	ENSG00000136231	IGF2BP3	Reader	0.424168	0.02745
HPA	ENSG00000229613	LINC01501	ENSG00000136231	IGF2BP3	Reader	0.643993	0.000289
HPA	ENSG00000256725	RP11-662M24.2	ENSG00000136231	IGF2BP3	Reader	-0.41845	0.029837
HPA	ENSG00000226965	AC003088.1	ENSG00000136231	IGF2BP3	Reader	0.435922	0.023028
HPA	ENSG00000234149	RP11-77G23.2	ENSG00000136231	IGF2BP3	Reader	0.394634	0.041643
HPA	ENSG00000254180	AB015752.3	ENSG00000136231	IGF2BP3	Reader	0.442099	0.020947
HPA	ENSG00000230773	AC079807.4	ENSG00000136231	IGF2BP3	Reader	0.394492	0.041723
HPA	ENSG00000223732	RP11-321C24.1	ENSG00000136231	IGF2BP3	Reader	0.434733	0.023447
HPA	ENSG00000269920	RP11-690P14.4	ENSG00000136231	IGF2BP3	Reader	0.402067	0.037617
HPA	ENSG00000237356	AL163953.3	ENSG00000136231	IGF2BP3	Reader	0.624637	0.000496
HPA	ENSG00000249550	LINC01234	ENSG00000136231	IGF2BP3	Reader	0.486373	0.010099
HPA	ENSG00000125804	FAM182A	ENSG00000136231	IGF2BP3	Reader	0.411061	0.033168
HPA	ENSG00000250155	CTD-2353F22.1	ENSG00000136231	IGF2BP3	Reader	0.42788	0.025985
HPA	ENSG00000235931	LINC01553	ENSG00000136231	IGF2BP3	Reader	0.518055	0.00564
HPA	ENSG00000224038	RP11-347J14.8	ENSG00000136231	IGF2BP3	Reader	0.417643	0.030188
HPA	ENSG00000245832	RP11-179A16.1	ENSG00000136231	IGF2BP3	Reader	0.384623	0.047597
HPA	ENSG00000248801	C8orf34-AS1	ENSG00000136231	IGF2BP3	Reader	-0.47071	0.013213
HPA	ENSG00000251027	CTC-254B4.1	ENSG00000136231	IGF2BP3	Reader	0.630342	0.000425
HPA	ENSG00000237423	LINC01522	ENSG00000136231	IGF2BP3	Reader	0.450259	0.018437
HPA	ENSG00000253799	LINC01030	ENSG00000136231	IGF2BP3	Reader	0.394634	0.041643
HPA	ENSG00000238158	RP11-420L9.4	ENSG00000136231	IGF2BP3	Reader	0.666294	0.000148
HPA	ENSG00000257221	RP11-689B22.2	ENSG00000136231	IGF2BP3	Reader	0.497608	0.008265
HPA	ENSG00000231898	AC012594.1	ENSG00000136231	IGF2BP3	Reader	0.433917	0.023738
HPA	ENSG00000239498	AC114765.1	ENSG00000136231	IGF2BP3	Reader	0.40552	0.035856
HPA	ENSG00000238042	RP11-815M8.1	ENSG00000136231	IGF2BP3	Reader	0.597258	0.001005
HPA	ENSG00000254733	RP11-317J19.1	ENSG00000136231	IGF2BP3	Reader	0.636557	0.000357
HPA	ENSG00000249859	PVT1	ENSG00000136231	IGF2BP3	Reader	0.405503	0.035864
HPA	ENSG00000267337	LINC01478	ENSG00000136231	IGF2BP3	Reader	0.392786	0.042695
HPA	ENSG00000241720	RP4-735C1.4	ENSG00000136231	IGF2BP3	Reader	-0.39783	0.039871
HPA	ENSG00000270977	AC015849.16	ENSG00000136231	IGF2BP3	Reader	0.663004	0.000164
HPA	ENSG00000230825	AC005532.5	ENSG00000136231	IGF2BP3	Reader	0.561912	0.002287
HPA	ENSG00000230794	AF015720.3	ENSG00000136231	IGF2BP3	Reader	0.394634	0.041643
HPA	ENSG00000238202	AC002465.2	ENSG00000136231	IGF2BP3	Reader	0.394634	0.041643
HPA	ENSG00000254367	RP11-211C9.1	ENSG00000136231	IGF2BP3	Reader	0.516153	0.00585
HPA	ENSG00000259720	RP11-348B17.1	ENSG00000136231	IGF2BP3	Reader	0.452164	0.017888
HPA	ENSG00000245466	CTD-2540L5.6	ENSG00000136231	IGF2BP3	Reader	0.47167	0.013001
HPA	ENSG00000253944	RP11-156K13.1	ENSG00000136231	IGF2BP3	Reader	-0.41421	0.031712
HPA	ENSG00000233143	DIRC3-AS1	ENSG00000136231	IGF2BP3	Reader	0.404442	0.036398
HPA	ENSG00000274469	RP11-425M5.8	ENSG00000136231	IGF2BP3	Reader	0.394634	0.041643
HPA	ENSG00000235387	LINC00961	ENSG00000136231	IGF2BP3	Reader	0.382493	0.048947
HPA	ENSG00000265246	RP11-663N22.1	ENSG00000136231	IGF2BP3	Reader	0.391607	0.043377
HPA	ENSG00000260091	RP11-33B1.4	ENSG00000136231	IGF2BP3	Reader	0.442878	0.020696
HPA	ENSG00000232245	RP4-705F19.1	ENSG00000136231	IGF2BP3	Reader	0.394634	0.041643
HPA	ENSG00000258766	DIO2-AS1	ENSG00000136231	IGF2BP3	Reader	0.656528	0.0002
HPA	ENSG00000255572	RP11-273B20.3	ENSG00000136231	IGF2BP3	Reader	0.496749	0.008394
HPA	ENSG00000231140	RP11-347J14.7	ENSG00000136231	IGF2BP3	Reader	0.46784	0.013861
HPA	ENSG00000257826	RP11-116N8.4	ENSG00000136231	IGF2BP3	Reader	0.405666	0.035783
HPA	ENSG00000236911	RP11-78B10.2	ENSG00000136231	IGF2BP3	Reader	0.522371	0.005188
HPA	ENSG00000235770	LINC00607	ENSG00000136231	IGF2BP3	Reader	0.41142	0.032999
HPA	ENSG00000250590	RP11-565A3.2	ENSG00000136231	IGF2BP3	Reader	0.394634	0.041643
HPA	ENSG00000230317	LINC01284	ENSG00000136231	IGF2BP3	Reader	0.5882	0.001251
HPA	ENSG00000228189	RP13-60M5.2	ENSG00000136231	IGF2BP3	Reader	0.394634	0.041643
HPA	ENSG00000257545	RP11-144F15.1	ENSG00000136231	IGF2BP3	Reader	0.414707	0.031489
HPA	ENSG00000261507	RP11-1437A8.6	ENSG00000136231	IGF2BP3	Reader	0.440525	0.021462
HPA	ENSG00000251538	RP11-166A12.1	ENSG00000136231	IGF2BP3	Reader	0.616501	0.000616
HPA	ENSG00000229066	AC096649.3	ENSG00000136231	IGF2BP3	Reader	0.394634	0.041643
HPA	ENSG00000267353	CTD-2162K18.3	ENSG00000136231	IGF2BP3	Reader	0.485661	0.010225
HPA	ENSG00000255308	RP11-428C19.4	ENSG00000136231	IGF2BP3	Reader	0.50387	0.00737
HPA	ENSG00000234828	RP11-526A4.1	ENSG00000136231	IGF2BP3	Reader	0.526319	0.004801
HPA	ENSG00000268756	AC104534.2	ENSG00000145388	METTL14	Writer	0.62593	0.000479
HPA	ENSG00000269427	CTC-429P9.1	ENSG00000145388	METTL14	Writer	0.442059	0.02096
HPA	ENSG00000171889	MIR31HG	ENSG00000145388	METTL14	Writer	0.388681	0.045108
HPA	ENSG00000269019	AC005932.1	ENSG00000145388	METTL14	Writer	0.456746	0.016622
HPA	ENSG00000214145	LINC00887	ENSG00000145388	METTL14	Writer	0.44305	0.020641
HPA	ENSG00000251273	RP11-549K20.1	ENSG00000145388	METTL14	Writer	0.430125	0.02513
HPA	ENSG00000269416	LINC01224	ENSG00000145388	METTL14	Writer	0.507759	0.006856
HPA	ENSG00000258181	RP11-493L12.4	ENSG00000145388	METTL14	Writer	0.430542	0.024974
HPA	ENSG00000254409	RP11-613D13.4	ENSG00000145388	METTL14	Writer	0.417331	0.030324
HPA	ENSG00000238042	RP11-815M8.1	ENSG00000145388	METTL14	Writer	0.381457	0.049614
HPA	ENSG00000267353	CTD-2162K18.3	ENSG00000145388	METTL14	Writer	0.680908	9.26e-05
HPA	ENSG00000225472	RP11-120J1.1	ENSG00000145388	METTL14	Writer	0.410355	0.033501
HPA	ENSG00000249395	CASC9	ENSG00000145388	METTL14	Writer	0.403231	0.037016
HPA	ENSG00000230417	LINC00856	ENSG00000145388	METTL14	Writer	0.509593	0.006625
HPA	ENSG00000181995	LINC00301	ENSG00000145388	METTL14	Writer	0.390497	0.044027
HPA	ENSG00000245322	RP11-15B17.1	ENSG00000145388	METTL14	Writer	0.759092	4.43e-06
HPA	ENSG00000227480	CCDC148-AS1	ENSG00000145388	METTL14	Writer	0.390497	0.044027
HPA	ENSG00000236383	LINC00854	ENSG00000145388	METTL14	Writer	0.66592	0.00015
HPA	ENSG00000238202	AC002465.2	ENSG00000145388	METTL14	Writer	0.390497	0.044027
HPA	ENSG00000227028	SLC8A1-AS1	ENSG00000145388	METTL14	Writer	0.520001	0.005432
HPA	ENSG00000267188	CTC-512J12.4	ENSG00000145388	METTL14	Writer	-0.57609	0.001663
HPA	ENSG00000229301	RP5-905H7.8	ENSG00000145388	METTL14	Writer	0.390497	0.044027
HPA	ENSG00000260091	RP11-33B1.4	ENSG00000145388	METTL14	Writer	0.621252	0.000543
HPA	ENSG00000245466	CTD-2540L5.6	ENSG00000145388	METTL14	Writer	0.38748	0.045834
HPA	ENSG00000242759	LINC00882	ENSG00000145388	METTL14	Writer	0.494201	0.008789
HPA	ENSG00000178722	C5orf64	ENSG00000145388	METTL14	Writer	0.598157	0.000983
HPA	ENSG00000258820	RP11-293M10.2	ENSG00000145388	METTL14	Writer	0.383266	0.048454
HPA	ENSG00000234149	RP11-77G23.2	ENSG00000145388	METTL14	Writer	0.390497	0.044027
HPA	ENSG00000224038	RP11-347J14.8	ENSG00000145388	METTL14	Writer	0.394491	0.041724
HPA	ENSG00000274469	RP11-425M5.8	ENSG00000145388	METTL14	Writer	0.390497	0.044027
HPA	ENSG00000235271	LINC01422	ENSG00000145388	METTL14	Writer	0.691259	6.54e-05
HPA	ENSG00000257510	RP11-609L23.1	ENSG00000145388	METTL14	Writer	0.390497	0.044027
HPA	ENSG00000228793	RP1-223B1.1	ENSG00000145388	METTL14	Writer	0.42953	0.025355
HPA	ENSG00000227165	WDR11-AS1	ENSG00000145388	METTL14	Writer	0.518775	0.005562
HPA	ENSG00000259925	CTA-363E6.2	ENSG00000145388	METTL14	Writer	0.385737	0.046903
HPA	ENSG00000260455	NBAT1	ENSG00000145388	METTL14	Writer	0.393056	0.04254
HPA	ENSG00000237356	AL163953.3	ENSG00000145388	METTL14	Writer	0.601369	0.000907
HPA	ENSG00000230492	RP4-753D10.5	ENSG00000145388	METTL14	Writer	0.422963	0.02794
HPA	ENSG00000234519	RP3-495K2.1	ENSG00000145388	METTL14	Writer	0.390497	0.044027
HPA	ENSG00000236778	INTS6-AS1	ENSG00000145388	METTL14	Writer	0.626707	0.000469
HPA	ENSG00000267737	AC061992.2	ENSG00000145388	METTL14	Writer	0.698543	5.07e-05
HPA	ENSG00000249859	PVT1	ENSG00000145388	METTL14	Writer	0.510725	0.006485
HPA	ENSG00000265749	RP11-849F2.5	ENSG00000145388	METTL14	Writer	0.576718	0.001639
HPA	ENSG00000267268	AC007204.2	ENSG00000145388	METTL14	Writer	0.428987	0.025561
HPA	ENSG00000268754	RP11-514D23.2	ENSG00000145388	METTL14	Writer	0.393464	0.042307
HPA	ENSG00000224078	SNHG14	ENSG00000145388	METTL14	Writer	0.38725	0.045973
HPA	ENSG00000250155	CTD-2353F22.1	ENSG00000145388	METTL14	Writer	0.533149	0.00419
HPA	ENSG00000254560	BBOX1-AS1	ENSG00000145388	METTL14	Writer	0.427578	0.026102
HPA	ENSG00000232284	GNG12-AS1	ENSG00000145388	METTL14	Writer	0.527756	0.004667
HPA	ENSG00000226526	RP1-37C10.3	ENSG00000145388	METTL14	Writer	0.392912	0.042622
HPA	ENSG00000232628	RP11-365O16.3	ENSG00000145388	METTL14	Writer	0.409095	0.034102
HPA	ENSG00000259992	RP11-77K12.8	ENSG00000145388	METTL14	Writer	0.394867	0.041512
HPA	ENSG00000233895	RP1-122P22.2	ENSG00000145388	METTL14	Writer	0.435882	0.023041
HPA	ENSG00000240405	LINC01212	ENSG00000145388	METTL14	Writer	0.406594	0.035322
HPA	ENSG00000254561	RP11-196E1.3	ENSG00000145388	METTL14	Writer	0.579955	0.00152
HPA	ENSG00000250519	RP11-680H20.2	ENSG00000145388	METTL14	Writer	0.403001	0.037134
HPA	ENSG00000258137	RP11-753H16.3	ENSG00000145388	METTL14	Writer	0.40689	0.035176
HPA	ENSG00000272620	AFAP1-AS1	ENSG00000145388	METTL14	Writer	0.389332	0.044718
HPA	ENSG00000277654	RP11-255M2.3	ENSG00000145388	METTL14	Writer	0.48751	0.009899
HPA	ENSG00000248693	CTD-2023M8.1	ENSG00000145388	METTL14	Writer	0.512197	0.006308
HPA	ENSG00000253799	LINC01030	ENSG00000145388	METTL14	Writer	0.390497	0.044027
HPA	ENSG00000258583	LINC01500	ENSG00000145388	METTL14	Writer	0.446037	0.019703
HPA	ENSG00000265625	RP11-68I3.11	ENSG00000145388	METTL14	Writer	0.520113	0.005421
HPA	ENSG00000253608	RP11-770E5.1	ENSG00000145388	METTL14	Writer	0.458782	0.016084
HPA	ENSG00000234773	CTD-2666L21.1	ENSG00000145388	METTL14	Writer	0.459659	0.015857
HPA	ENSG00000174407	MIR1-1HG	ENSG00000145388	METTL14	Writer	0.391424	0.043484
HPA	ENSG00000227954	TARID	ENSG00000145388	METTL14	Writer	0.459615	0.015868
HPA	ENSG00000254367	RP11-211C9.1	ENSG00000145388	METTL14	Writer	0.392194	0.043036
HPA	ENSG00000273674	CTD-2378E12.1	ENSG00000145388	METTL14	Writer	0.506248	0.007052
HPA	ENSG00000230794	AF015720.3	ENSG00000145388	METTL14	Writer	0.390497	0.044027
HPA	ENSG00000235202	LINC01525	ENSG00000145388	METTL14	Writer	0.390497	0.044027
HPA	ENSG00000260185	RP11-432I5.6	ENSG00000145388	METTL14	Writer	0.57825	0.001582
HPA	ENSG00000244040	IL12A-AS1	ENSG00000145388	METTL14	Writer	0.456854	0.016593
HPA	ENSG00000235665	LINC00298	ENSG00000145388	METTL14	Writer	0.453714	0.017451
HPA	ENSG00000267586	LINC00907	ENSG00000145388	METTL14	Writer	0.525315	0.004897
HPA	ENSG00000228189	RP13-60M5.2	ENSG00000145388	METTL14	Writer	0.390497	0.044027
HPA	ENSG00000254733	RP11-317J19.1	ENSG00000145388	METTL14	Writer	0.406435	0.0354
HPA	ENSG00000223910	ZNF32-AS3	ENSG00000145388	METTL14	Writer	0.444087	0.020311
HPA	ENSG00000215196	AC091878.1	ENSG00000145388	METTL14	Writer	0.425035	0.027102
HPA	ENSG00000254966	RP11-1081L13.4	ENSG00000145388	METTL14	Writer	0.409249	0.034029
HPA	ENSG00000250590	RP11-565A3.2	ENSG00000145388	METTL14	Writer	0.390497	0.044027
HPA	ENSG00000188693	CYP51A1-AS1	ENSG00000145388	METTL14	Writer	0.390759	0.043873
HPA	ENSG00000259647	RP11-143J24.1	ENSG00000145388	METTL14	Writer	0.38345	0.048337
HPA	ENSG00000270977	AC015849.16	ENSG00000145388	METTL14	Writer	0.436425	0.022852
HPA	ENSG00000251538	RP11-166A12.1	ENSG00000145388	METTL14	Writer	0.447151	0.019362
HPA	ENSG00000229066	AC096649.3	ENSG00000145388	METTL14	Writer	0.390497	0.044027
HPA	ENSG00000280486	LLNLR-307A6.1	ENSG00000145388	METTL14	Writer	0.425146	0.027058
HPA	ENSG00000253535	RP11-624C23.1	ENSG00000145388	METTL14	Writer	0.401943	0.037682
HPA	ENSG00000265943	RP11-739L10.1	ENSG00000145388	METTL14	Writer	0.40649	0.035373
HPA	ENSG00000249550	LINC01234	ENSG00000145388	METTL14	Writer	0.393614	0.042221
HPA	ENSG00000261924	CTD-2561B21.5	ENSG00000145388	METTL14	Writer	0.570139	0.001904
HPA	ENSG00000237461	RP11-554F20.1	ENSG00000145388	METTL14	Writer	0.494961	0.008669
HPA	ENSG00000198788	MUC2	ENSG00000145388	METTL14	Writer	0.4046	0.036318
HPA	ENSG00000230174	LINC01149	ENSG00000145388	METTL14	Writer	0.42337	0.027774
HPA	ENSG00000251450	RASGRF2-AS1	ENSG00000145388	METTL14	Writer	0.387125	0.04605
HPA	ENSG00000263765	RP11-746B8.1	ENSG00000145388	METTL14	Writer	0.391877	0.04322
HPA	ENSG00000254180	AB015752.3	ENSG00000145388	METTL14	Writer	0.439728	0.021727
HPA	ENSG00000229373	LINC00452	ENSG00000145388	METTL14	Writer	0.409416	0.033949
HPA	ENSG00000244558	KCNK15-AS1	ENSG00000145388	METTL14	Writer	0.496997	0.008357
HPA	ENSG00000273307	RP11-58E21.7	ENSG00000145388	METTL14	Writer	0.474211	0.012455
HPA	ENSG00000266677	RP11-258F1.1	ENSG00000145388	METTL14	Writer	0.497269	0.008316
HPA	ENSG00000278766	AC159540.2	ENSG00000145388	METTL14	Writer	0.551246	0.00288
HPA	ENSG00000125804	FAM182A	ENSG00000145388	METTL14	Writer	0.418467	0.02983
HPA	ENSG00000269289	CTB-92J24.3	ENSG00000145388	METTL14	Writer	0.718739	2.41e-05
HPA	ENSG00000225752	RP1-45I4.2	ENSG00000145388	METTL14	Writer	0.399325	0.039065
HPA	ENSG00000264622	RP11-642M2.1	ENSG00000145388	METTL14	Writer	0.432925	0.024096
HPA	ENSG00000231064	RP11-263K19.4	ENSG00000145388	METTL14	Writer	0.5199	0.005443
HPA	ENSG00000257221	RP11-689B22.2	ENSG00000145388	METTL14	Writer	0.400104	0.038649
HPA	ENSG00000237803	LINC00211	ENSG00000145388	METTL14	Writer	0.428355	0.025802
HPA	ENSG00000246095	LINC01096	ENSG00000145388	METTL14	Writer	0.480716	0.011144
HPA	ENSG00000259342	RP11-519G16.5	ENSG00000145388	METTL14	Writer	0.671254	0.000127
HPA	ENSG00000197291	RAMP2-AS1	ENSG00000145388	METTL14	Writer	0.425434	0.026943
HPA	ENSG00000255197	RP11-750H9.5	ENSG00000145388	METTL14	Writer	0.503891	0.007367
HPA	ENSG00000248125	CTB-73N10.1	ENSG00000145388	METTL14	Writer	0.448047	0.019092
HPA	ENSG00000245067	IGFBP7-AS1	ENSG00000145388	METTL14	Writer	0.766515	3.13e-06
HPA	ENSG00000250930	LNX1-AS1	ENSG00000145388	METTL14	Writer	0.429245	0.025462
HPA	ENSG00000261215	RP11-195F19.30	ENSG00000145388	METTL14	Writer	0.523635	0.005061
HPA	ENSG00000259264	RP11-60L3.1	ENSG00000145388	METTL14	Writer	0.391845	0.043239
HPA	ENSG00000258344	RP11-968A15.8	ENSG00000145388	METTL14	Writer	0.504212	0.007324
HPA	ENSG00000223732	RP11-321C24.1	ENSG00000145388	METTL14	Writer	0.393085	0.042523
HPA	ENSG00000250069	CTB-131B5.2	ENSG00000145388	METTL14	Writer	0.565751	0.002101
HPA	ENSG00000233643	RP11-491H19.1	ENSG00000145388	METTL14	Writer	0.40433	0.036455
HPA	ENSG00000223725	AC007879.5	ENSG00000145388	METTL14	Writer	0.779452	1.66e-06
HPA	ENSG00000232245	RP4-705F19.1	ENSG00000145388	METTL14	Writer	0.390497	0.044027
HPA	ENSG00000241163	LINC00877	ENSG00000145388	METTL14	Writer	0.450298	0.018426
HPA	ENSG00000259234	ANKRD34C-AS1	ENSG00000145388	METTL14	Writer	-0.40187	0.03772
HPA	ENSG00000269920	RP11-690P14.4	ENSG00000145388	METTL14	Writer	0.825038	1.2e-07
HPA	ENSG00000270020	RP11-463O9.9	ENSG00000145388	METTL14	Writer	0.451496	0.018079
HPA	ENSG00000265542	RP11-60A24.3	ENSG00000145388	METTL14	Writer	0.440638	0.021425
HPA	ENSG00000260185	RP11-432I5.6	ENSG00000165819	METTL3	Writer	0.537691	0.003821
HPA	ENSG00000249307	LINC01088	ENSG00000165819	METTL3	Writer	0.474178	0.012462
HPA	ENSG00000242759	LINC00882	ENSG00000165819	METTL3	Writer	0.387454	0.045849
HPA	ENSG00000272801	RP1-170O19.23	ENSG00000165819	METTL3	Writer	0.396915	0.040372
HPA	ENSG00000237356	AL163953.3	ENSG00000165819	METTL3	Writer	0.414621	0.031528
HPA	ENSG00000231064	RP11-263K19.4	ENSG00000165819	METTL3	Writer	0.54856	0.003049
HPA	ENSG00000234477	AC004231.2	ENSG00000165819	METTL3	Writer	0.5427	0.003447
HPA	ENSG00000260091	RP11-33B1.4	ENSG00000165819	METTL3	Writer	0.637024	0.000353
HPA	ENSG00000259048	CTD-2058B24.2	ENSG00000165819	METTL3	Writer	0.393473	0.042301
HPA	ENSG00000242428	C3orf67-AS1	ENSG00000165819	METTL3	Writer	-0.39956	0.03894
HPA	ENSG00000232667	AC004862.6	ENSG00000165819	METTL3	Writer	-0.43989	0.021673
HPA	ENSG00000251450	RASGRF2-AS1	ENSG00000165819	METTL3	Writer	0.50654	0.007014
HPA	ENSG00000229618	AC011288.2	ENSG00000165819	METTL3	Writer	0.502247	0.007594
HPA	ENSG00000253647	CTD-2270F17.1	ENSG00000165819	METTL3	Writer	0.401958	0.037674
HPA	ENSG00000242258	LINC00996	ENSG00000165819	METTL3	Writer	0.43952	0.021796
HPA	ENSG00000265749	RP11-849F2.5	ENSG00000165819	METTL3	Writer	0.435304	0.023245
HPA	ENSG00000269920	RP11-690P14.4	ENSG00000165819	METTL3	Writer	0.683391	8.53e-05
HPA	ENSG00000260899	RP11-2C24.4	ENSG00000165819	METTL3	Writer	0.412451	0.03252
HPA	ENSG00000267188	CTC-512J12.4	ENSG00000165819	METTL3	Writer	-0.39021	0.044195
HPA	ENSG00000258344	RP11-968A15.8	ENSG00000165819	METTL3	Writer	0.726567	1.78e-05
HPA	ENSG00000280486	LLNLR-307A6.1	ENSG00000165819	METTL3	Writer	0.608023	0.000767
HPA	ENSG00000241163	LINC00877	ENSG00000165819	METTL3	Writer	0.49141	0.009238
HPA	ENSG00000206129	CTD-2008L17.2	ENSG00000165819	METTL3	Writer	0.499133	0.008039
HPA	ENSG00000255197	RP11-750H9.5	ENSG00000165819	METTL3	Writer	0.464762	0.014586
HPA	ENSG00000225138	CTD-2228K2.7	ENSG00000165819	METTL3	Writer	0.555979	0.002602
HPA	ENSG00000258181	RP11-493L12.4	ENSG00000165819	METTL3	Writer	0.578485	0.001573
HPA	ENSG00000267260	CTD-2162K18.4	ENSG00000165819	METTL3	Writer	0.459736	0.015837
HPA	ENSG00000235288	RP11-70C1.3	ENSG00000165819	METTL3	Writer	-0.52797	0.004647
HPA	ENSG00000245067	IGFBP7-AS1	ENSG00000165819	METTL3	Writer	0.55393	0.00272
HPA	ENSG00000182376	RP5-1142A6.8	ENSG00000165819	METTL3	Writer	0.472221	0.012881
HPA	ENSG00000240687	RP11-521D12.1	ENSG00000165819	METTL3	Writer	0.437066	0.02263
HPA	ENSG00000229613	LINC01501	ENSG00000165819	METTL3	Writer	0.38245	0.048974
HPA	ENSG00000277631	PGM5P3-AS1	ENSG00000165819	METTL3	Writer	0.606369	0.0008
HPA	ENSG00000236383	LINC00854	ENSG00000165819	METTL3	Writer	0.589665	0.001208
HPA	ENSG00000223725	AC007879.5	ENSG00000165819	METTL3	Writer	0.679507	9.7e-05
HPA	ENSG00000254966	RP11-1081L13.4	ENSG00000165819	METTL3	Writer	0.600687	0.000923
HPA	ENSG00000254733	RP11-317J19.1	ENSG00000165819	METTL3	Writer	0.434986	0.023357
HPA	ENSG00000224078	SNHG14	ENSG00000165819	METTL3	Writer	0.418174	0.029957
HPA	ENSG00000230174	LINC01149	ENSG00000165819	METTL3	Writer	0.419102	0.029557
HPA	ENSG00000174403	C20orf166-AS1	ENSG00000165819	METTL3	Writer	0.460036	0.01576
HPA	ENSG00000261215	RP11-195F19.30	ENSG00000165819	METTL3	Writer	0.623172	0.000516
HPA	ENSG00000273674	CTD-2378E12.1	ENSG00000165819	METTL3	Writer	0.718301	2.45e-05
HPA	ENSG00000244558	KCNK15-AS1	ENSG00000165819	METTL3	Writer	0.686881	7.59e-05
HPA	ENSG00000226828	RP11-278H7.1	ENSG00000165819	METTL3	Writer	0.385664	0.046949
HPA	ENSG00000242686	RP11-1191J2.2	ENSG00000165819	METTL3	Writer	0.553957	0.002718
HPA	ENSG00000269600	AC016629.3	ENSG00000165819	METTL3	Writer	0.485707	0.010217
HPA	ENSG00000224812	TMEM72-AS1	ENSG00000165819	METTL3	Writer	0.529669	0.004492
HPA	ENSG00000214145	LINC00887	ENSG00000165819	METTL3	Writer	0.439474	0.021811
HPA	ENSG00000223573	TINCR	ENSG00000165819	METTL3	Writer	0.426779	0.026413
HPA	ENSG00000258583	LINC01500	ENSG00000165819	METTL3	Writer	0.38833	0.045319
HPA	ENSG00000270240	AC015849.2	ENSG00000165819	METTL3	Writer	0.627075	0.000465
HPA	ENSG00000268756	AC104534.2	ENSG00000165819	METTL3	Writer	0.669797	0.000133
HPA	ENSG00000248698	LINC01085	ENSG00000165819	METTL3	Writer	0.467949	0.013836
HPA	ENSG00000266677	RP11-258F1.1	ENSG00000165819	METTL3	Writer	0.412078	0.032693
HPA	ENSG00000231246	RP5-965F6.2	ENSG00000165819	METTL3	Writer	0.385975	0.046756
HPA	ENSG00000203930	LINC00632	ENSG00000165819	METTL3	Writer	0.552027	0.002833
HPA	ENSG00000273307	RP11-58E21.7	ENSG00000165819	METTL3	Writer	0.402163	0.037567
HPA	ENSG00000256248	RP11-123O10.4	ENSG00000165819	METTL3	Writer	0.420896	0.028797
HPA	ENSG00000244342	LINC00698	ENSG00000165819	METTL3	Writer	0.394605	0.041659
HPA	ENSG00000234773	CTD-2666L21.1	ENSG00000165819	METTL3	Writer	0.427163	0.026263
HPA	ENSG00000178722	C5orf64	ENSG00000165819	METTL3	Writer	0.494745	0.008703
HPA	ENSG00000265125	RP11-31I22.3	ENSG00000165819	METTL3	Writer	0.454974	0.017103
HPA	ENSG00000254420	RP11-452H21.1	ENSG00000165819	METTL3	Writer	0.566987	0.002043
HPA	ENSG00000279877	RP11-420N3.3	ENSG00000165819	METTL3	Writer	0.437779	0.022385
HPA	ENSG00000197291	RAMP2-AS1	ENSG00000165819	METTL3	Writer	0.503503	0.00742
HPA	ENSG00000225472	RP11-120J1.1	ENSG00000165819	METTL3	Writer	0.486722	0.010037
HPA	ENSG00000272620	AFAP1-AS1	ENSG00000165819	METTL3	Writer	0.457082	0.016533
HPA	ENSG00000267353	CTD-2162K18.3	ENSG00000165819	METTL3	Writer	0.587524	0.001272
HPA	ENSG00000232628	RP11-365O16.3	ENSG00000165819	METTL3	Writer	0.426346	0.026583
HPA	ENSG00000248240	RP11-159F24.5	ENSG00000165819	METTL3	Writer	0.48394	0.010538
HPA	ENSG00000261924	CTD-2561B21.5	ENSG00000165819	METTL3	Writer	0.624432	0.000499
HPA	ENSG00000125804	FAM182A	ENSG00000165819	METTL3	Writer	0.567751	0.002009
HPA	ENSG00000230773	AC079807.4	ENSG00000165819	METTL3	Writer	0.384782	0.047498
HPA	ENSG00000269427	CTC-429P9.1	ENSG00000165819	METTL3	Writer	0.38491	0.047418
HPA	ENSG00000253980	CTB-4E7.1	ENSG00000165819	METTL3	Writer	0.417093	0.030428
HPA	ENSG00000237461	RP11-554F20.1	ENSG00000165819	METTL3	Writer	0.498965	0.008064
HPA	ENSG00000245322	RP11-15B17.1	ENSG00000165819	METTL3	Writer	0.650215	0.000241
HPA	ENSG00000259430	CERS3-AS1	ENSG00000165819	METTL3	Writer	0.406823	0.035209
HPA	ENSG00000236778	INTS6-AS1	ENSG00000165819	METTL3	Writer	0.770179	2.63e-06
HPA	ENSG00000229498	AC105053.3	ENSG00000165819	METTL3	Writer	0.401947	0.037679
HPA	ENSG00000269289	CTB-92J24.3	ENSG00000165819	METTL3	Writer	0.534322	0.004092
HPA	ENSG00000254561	RP11-196E1.3	ENSG00000165819	METTL3	Writer	0.545156	0.003275
HPA	ENSG00000281404	LINC01176	ENSG00000165819	METTL3	Writer	0.514375	0.006052
HPA	ENSG00000229312	RP11-470P21.2	ENSG00000165819	METTL3	Writer	-0.40018	0.038609
HPA	ENSG00000215196	AC091878.1	ENSG00000165819	METTL3	Writer	0.632794	0.000397
HPA	ENSG00000249859	PVT1	ENSG00000165819	METTL3	Writer	0.538902	0.003728
HPA	ENSG00000235665	LINC00298	ENSG00000165819	METTL3	Writer	0.495382	0.008604
HPA	ENSG00000267737	AC061992.2	ENSG00000165819	METTL3	Writer	0.51832	0.005612
HPA	ENSG00000270020	RP11-463O9.9	ENSG00000165819	METTL3	Writer	0.500853	0.00779
HPA	ENSG00000245466	CTD-2540L5.6	ENSG00000165819	METTL3	Writer	0.546288	0.003198
HPA	ENSG00000235271	LINC01422	ENSG00000165819	METTL3	Writer	0.714973	2.78e-05
HPA	ENSG00000253608	RP11-770E5.1	ENSG00000165819	METTL3	Writer	0.410097	0.033623
HPA	ENSG00000223685	LINC00571	ENSG00000165819	METTL3	Writer	0.407615	0.03482
HPA	ENSG00000233143	DIRC3-AS1	ENSG00000165819	METTL3	Writer	0.398318	0.039607
HPA	ENSG00000259342	RP11-519G16.5	ENSG00000165819	METTL3	Writer	0.459165	0.015985
HPA	ENSG00000259475	RP11-654A16.3	ENSG00000165819	METTL3	Writer	0.407587	0.034833
HPA	ENSG00000253217	KB-1991G8.1	ENSG00000165819	METTL3	Writer	0.399363	0.039044
HPA	ENSG00000278766	AC159540.2	ENSG00000165819	METTL3	Writer	0.663225	0.000163
HPA	ENSG00000265780	RP11-449L23.3	ENSG00000165819	METTL3	Writer	0.389566	0.044578
HPA	ENSG00000235770	LINC00607	ENSG00000165819	METTL3	Writer	0.399484	0.038979
HPA	ENSG00000230417	LINC00856	ENSG00000165819	METTL3	Writer	0.444807	0.020085
HPA	ENSG00000261924	CTD-2561B21.5	ENSG00000162775	RBM15	Writer	0.482069	0.010886
HPA	ENSG00000241163	LINC00877	ENSG00000162775	RBM15	Writer	0.64646	0.000269
HPA	ENSG00000230735	RP11-413E1.4	ENSG00000162775	RBM15	Writer	0.59322	0.001109
HPA	ENSG00000273065	RP11-58E21.5	ENSG00000162775	RBM15	Writer	0.46164	0.015353
HPA	ENSG00000237356	AL163953.3	ENSG00000162775	RBM15	Writer	0.432119	0.02439
HPA	ENSG00000230408	AC007163.6	ENSG00000162775	RBM15	Writer	0.400892	0.038232
HPA	ENSG00000242258	LINC00996	ENSG00000162775	RBM15	Writer	0.414862	0.031419
HPA	ENSG00000235885	AC023115.2	ENSG00000162775	RBM15	Writer	-0.52061	0.005368
HPA	ENSG00000261430	LA16c-390E6.3	ENSG00000162775	RBM15	Writer	0.519604	0.005474
HPA	ENSG00000254733	RP11-317J19.1	ENSG00000162775	RBM15	Writer	0.57549	0.001685
HPA	ENSG00000224038	RP11-347J14.8	ENSG00000162775	RBM15	Writer	0.391933	0.043188
HPA	ENSG00000228067	RP11-61J19.3	ENSG00000162775	RBM15	Writer	0.385164	0.047259
HPA	ENSG00000267737	AC061992.2	ENSG00000162775	RBM15	Writer	0.582486	0.001433
HPA	ENSG00000229613	LINC01501	ENSG00000162775	RBM15	Writer	0.402717	0.037281
HPA	ENSG00000250850	RP11-297B17.3	ENSG00000162775	RBM15	Writer	0.532019	0.004286
HPA	ENSG00000253980	CTB-4E7.1	ENSG00000162775	RBM15	Writer	0.520675	0.005362
HPA	ENSG00000267188	CTC-512J12.4	ENSG00000162775	RBM15	Writer	-0.39222	0.043024
HPA	ENSG00000257221	RP11-689B22.2	ENSG00000162775	RBM15	Writer	0.53521	0.004019
HPA	ENSG00000255197	RP11-750H9.5	ENSG00000162775	RBM15	Writer	0.696062	5.53e-05
HPA	ENSG00000266677	RP11-258F1.1	ENSG00000162775	RBM15	Writer	0.445223	0.019955
HPA	ENSG00000267337	LINC01478	ENSG00000162775	RBM15	Writer	0.524491	0.004977
HPA	ENSG00000267530	AC006273.5	ENSG00000162775	RBM15	Writer	-0.54694	0.003155
HPA	ENSG00000229855	CTC-546K23.1	ENSG00000162775	RBM15	Writer	0.41346	0.032056
HPA	ENSG00000248801	C8orf34-AS1	ENSG00000162775	RBM15	Writer	-0.54968	0.002978
HPA	ENSG00000268756	AC104534.2	ENSG00000162775	RBM15	Writer	0.390805	0.043846
HPA	ENSG00000230773	AC079807.4	ENSG00000162775	RBM15	Writer	0.474785	0.012334
HPA	ENSG00000270240	AC015849.2	ENSG00000162775	RBM15	Writer	0.423157	0.027861
HPA	ENSG00000278766	AC159540.2	ENSG00000162775	RBM15	Writer	0.556388	0.00258
HPA	ENSG00000227165	WDR11-AS1	ENSG00000162775	RBM15	Writer	0.398588	0.039461
HPA	ENSG00000259234	ANKRD34C-AS1	ENSG00000162775	RBM15	Writer	-0.43406	0.023687
HPA	ENSG00000250056	LINC01018	ENSG00000162775	RBM15	Writer	-0.3852	0.047237
HPA	ENSG00000236383	LINC00854	ENSG00000162775	RBM15	Writer	0.535155	0.004023
HPA	ENSG00000259992	RP11-77K12.8	ENSG00000162775	RBM15	Writer	0.40383	0.03671
HPA	ENSG00000273307	RP11-58E21.7	ENSG00000162775	RBM15	Writer	0.645964	0.000273
HPA	ENSG00000259342	RP11-519G16.5	ENSG00000162775	RBM15	Writer	0.40409	0.036577
HPA	ENSG00000250155	CTD-2353F22.1	ENSG00000162775	RBM15	Writer	0.622818	0.000521
HPA	ENSG00000227028	SLC8A1-AS1	ENSG00000162775	RBM15	Writer	0.482405	0.010823
HPA	ENSG00000269289	CTB-92J24.3	ENSG00000162775	RBM15	Writer	0.410366	0.033496
HPA	ENSG00000267353	CTD-2162K18.3	ENSG00000162775	RBM15	Writer	0.510863	0.006469
HPA	ENSG00000255572	RP11-273B20.3	ENSG00000162775	RBM15	Writer	0.442517	0.020812
HPA	ENSG00000261189	RP3-512B11.3	ENSG00000162775	RBM15	Writer	-0.65753	0.000194
HPA	ENSG00000258583	LINC01500	ENSG00000162775	RBM15	Writer	0.657149	0.000196
HPA	ENSG00000236778	INTS6-AS1	ENSG00000162775	RBM15	Writer	0.482493	0.010806
HPA	ENSG00000230417	LINC00856	ENSG00000162775	RBM15	Writer	0.414986	0.031364
HPA	ENSG00000258344	RP11-968A15.8	ENSG00000162775	RBM15	Writer	0.485818	0.010197
HPA	ENSG00000243069	ARHGEF26-AS1	ENSG00000162775	RBM15	Writer	-0.39411	0.041937
HPA	ENSG00000254973	RP11-429J17.7	ENSG00000162775	RBM15	Writer	-0.40566	0.035787
HPA	ENSG00000269019	AC005932.1	ENSG00000162775	RBM15	Writer	0.406068	0.035582
HPA	ENSG00000280486	LLNLR-307A6.1	ENSG00000162775	RBM15	Writer	0.472136	0.012899
HPA	ENSG00000229294	RP5-1044H5.1	ENSG00000162775	RBM15	Writer	0.624011	0.000505
HPA	ENSG00000223725	AC007879.5	ENSG00000162775	RBM15	Writer	0.542811	0.003439
HPA	ENSG00000265749	RP11-849F2.5	ENSG00000162775	RBM15	Writer	0.441399	0.021175
HPA	ENSG00000260658	RP11-368L12.1	ENSG00000162775	RBM15	Writer	-0.4493	0.018717
HPA	ENSG00000236911	RP11-78B10.2	ENSG00000162775	RBM15	Writer	0.526267	0.004806
HPA	ENSG00000260091	RP11-33B1.4	ENSG00000162775	RBM15	Writer	0.599007	0.000962
HPA	ENSG00000229373	LINC00452	ENSG00000162775	RBM15	Writer	0.462693	0.015091
HPA	ENSG00000226828	RP11-278H7.1	ENSG00000162775	RBM15	Writer	0.519892	0.005444
HPA	ENSG00000265625	RP11-68I3.11	ENSG00000162775	RBM15	Writer	0.507948	0.006832
HPA	ENSG00000269920	RP11-690P14.4	ENSG00000162775	RBM15	Writer	0.492737	0.009022
HPA	ENSG00000239268	RP11-384F7.2	ENSG00000162775	RBM15	Writer	-0.48193	0.010913
HPA	ENSG00000248125	CTB-73N10.1	ENSG00000162775	RBM15	Writer	0.523132	0.005111
HPA	ENSG00000249859	PVT1	ENSG00000162775	RBM15	Writer	0.510191	0.006551
HPA	ENSG00000245322	RP11-15B17.1	ENSG00000162775	RBM15	Writer	0.697663	5.23e-05
HPA	ENSG00000250069	CTB-131B5.2	ENSG00000162775	RBM15	Writer	0.449816	0.018567
HPA	ENSG00000249364	RP11-434D9.1	ENSG00000162775	RBM15	Writer	-0.42011	0.029129
HPA	ENSG00000262662	CTD-2561B21.3	ENSG00000162775	RBM15	Writer	0.397486	0.04006
HPA	ENSG00000270977	AC015849.16	ENSG00000162775	RBM15	Writer	0.538218	0.00378
HPA	ENSG00000280029	CH17-140K24.2	ENSG00000162775	RBM15	Writer	-0.49449	0.008743
HPA	ENSG00000255308	RP11-428C19.4	ENSG00000162775	RBM15	Writer	0.528689	0.004581
HPA	ENSG00000256725	RP11-662M24.2	ENSG00000162775	RBM15	Writer	-0.38714	0.046042
HPA	ENSG00000253535	RP11-624C23.1	ENSG00000162775	RBM15	Writer	0.53131	0.004347
HPA	ENSG00000248455	RP11-321E2.3	ENSG00000162775	RBM15	Writer	0.429308	0.025439
HPA	ENSG00000236501	AC079305.11	ENSG00000259956	RBM15B	Writer	0.494678	0.008714
HPA	ENSG00000204365	C10orf126	ENSG00000259956	RBM15B	Writer	-0.38925	0.044768
HPA	ENSG00000231246	RP5-965F6.2	ENSG00000259956	RBM15B	Writer	0.489996	0.009473
HPA	ENSG00000261617	RP11-243A14.1	ENSG00000259956	RBM15B	Writer	-0.39454	0.041698
HPA	ENSG00000198788	MUC2	ENSG00000259956	RBM15B	Writer	0.431751	0.024525
HPA	ENSG00000269019	AC005932.1	ENSG00000259956	RBM15B	Writer	0.40113	0.038107
HPA	ENSG00000227392	HPN-AS1	ENSG00000259956	RBM15B	Writer	-0.40918	0.034064
HPA	ENSG00000233895	RP1-122P22.2	ENSG00000259956	RBM15B	Writer	0.593601	0.001099
HPA	ENSG00000229618	AC011288.2	ENSG00000259956	RBM15B	Writer	0.430088	0.025144
HPA	ENSG00000242428	C3orf67-AS1	ENSG00000259956	RBM15B	Writer	-0.40846	0.03441
HPA	ENSG00000231064	RP11-263K19.4	ENSG00000259956	RBM15B	Writer	0.488252	0.00977
HPA	ENSG00000206129	CTD-2008L17.2	ENSG00000259956	RBM15B	Writer	0.456981	0.01656
HPA	ENSG00000224186	C5orf66	ENSG00000259956	RBM15B	Writer	0.439428	0.021827
HPA	ENSG00000259342	RP11-519G16.5	ENSG00000259956	RBM15B	Writer	0.625949	0.000479
HPA	ENSG00000236383	LINC00854	ENSG00000259956	RBM15B	Writer	0.426024	0.026709
HPA	ENSG00000253217	KB-1991G8.1	ENSG00000259956	RBM15B	Writer	0.43727	0.02256
HPA	ENSG00000225472	RP11-120J1.1	ENSG00000259956	RBM15B	Writer	0.464296	0.014698
HPA	ENSG00000174403	C20orf166-AS1	ENSG00000259956	RBM15B	Writer	0.54895	0.003024
HPA	ENSG00000249859	PVT1	ENSG00000259956	RBM15B	Writer	0.479197	0.011439
HPA	ENSG00000273307	RP11-58E21.7	ENSG00000259956	RBM15B	Writer	0.391402	0.043497
HPA	ENSG00000261390	MAFTRR	ENSG00000259956	RBM15B	Writer	0.449118	0.018772
HPA	ENSG00000227954	TARID	ENSG00000259956	RBM15B	Writer	0.460923	0.015534
HPA	ENSG00000282304	RP11-1223D19.3	ENSG00000259956	RBM15B	Writer	0.530323	0.004434
HPA	ENSG00000230417	LINC00856	ENSG00000259956	RBM15B	Writer	0.423376	0.027772
HPA	ENSG00000215196	AC091878.1	ENSG00000259956	RBM15B	Writer	0.472428	0.012836
HPA	ENSG00000259430	CERS3-AS1	ENSG00000259956	RBM15B	Writer	0.394895	0.041496
HPA	ENSG00000277631	PGM5P3-AS1	ENSG00000259956	RBM15B	Writer	0.734829	1.27e-05
HPA	ENSG00000228623	ZNF883	ENSG00000259956	RBM15B	Writer	0.428903	0.025592
HPA	ENSG00000244558	KCNK15-AS1	ENSG00000259956	RBM15B	Writer	0.635789	0.000365
HPA	ENSG00000281404	LINC01176	ENSG00000259956	RBM15B	Writer	0.414096	0.031766
HPA	ENSG00000249550	LINC01234	ENSG00000259956	RBM15B	Writer	0.408806	0.034242
HPA	ENSG00000267737	AC061992.2	ENSG00000259956	RBM15B	Writer	0.489722	0.009519
HPA	ENSG00000261058	RP11-252E2.2	ENSG00000259956	RBM15B	Writer	-0.419	0.029601
HPA	ENSG00000254966	RP11-1081L13.4	ENSG00000259956	RBM15B	Writer	0.581834	0.001455
HPA	ENSG00000259264	RP11-60L3.1	ENSG00000259956	RBM15B	Writer	0.445704	0.019806
HPA	ENSG00000242258	LINC00996	ENSG00000259956	RBM15B	Writer	0.420133	0.029118
HPA	ENSG00000280241	RP11-290O12.2	ENSG00000259956	RBM15B	Writer	0.392229	0.043016
HPA	ENSG00000254951	RP11-494M8.4	ENSG00000259956	RBM15B	Writer	0.413844	0.03188
HPA	ENSG00000232628	RP11-365O16.3	ENSG00000259956	RBM15B	Writer	0.499166	0.008034
HPA	ENSG00000245067	IGFBP7-AS1	ENSG00000259956	RBM15B	Writer	0.575275	0.001694
HPA	ENSG00000251450	RASGRF2-AS1	ENSG00000259956	RBM15B	Writer	0.56052	0.002358
HPA	ENSG00000183154	RP11-863K10.7	ENSG00000259956	RBM15B	Writer	-0.38365	0.048213
HPA	ENSG00000272620	AFAP1-AS1	ENSG00000259956	RBM15B	Writer	0.491291	0.009258
HPA	ENSG00000267188	CTC-512J12.4	ENSG00000259956	RBM15B	Writer	-0.43345	0.023905
HPA	ENSG00000260455	NBAT1	ENSG00000259956	RBM15B	Writer	0.399398	0.039025
HPA	ENSG00000270020	RP11-463O9.9	ENSG00000259956	RBM15B	Writer	0.401561	0.037881
HPA	ENSG00000240687	RP11-521D12.1	ENSG00000259956	RBM15B	Writer	0.392708	0.04274
HPA	ENSG00000269289	CTB-92J24.3	ENSG00000259956	RBM15B	Writer	0.680486	9.39e-05
HPA	ENSG00000273674	CTD-2378E12.1	ENSG00000259956	RBM15B	Writer	0.679984	9.55e-05
HPA	ENSG00000260899	RP11-2C24.4	ENSG00000259956	RBM15B	Writer	0.528164	0.004629
HPA	ENSG00000197291	RAMP2-AS1	ENSG00000259956	RBM15B	Writer	0.585663	0.001329
HPA	ENSG00000258181	RP11-493L12.4	ENSG00000259956	RBM15B	Writer	0.487393	0.009919
HPA	ENSG00000281205	LINC00950	ENSG00000259956	RBM15B	Writer	0.398856	0.039316
HPA	ENSG00000234773	CTD-2666L21.1	ENSG00000259956	RBM15B	Writer	0.437186	0.022589
HPA	ENSG00000261215	RP11-195F19.30	ENSG00000259956	RBM15B	Writer	0.602325	0.000886
HPA	ENSG00000265625	RP11-68I3.11	ENSG00000259956	RBM15B	Writer	0.438275	0.022216
HPA	ENSG00000258137	RP11-753H16.3	ENSG00000259956	RBM15B	Writer	0.548777	0.003035
HPA	ENSG00000203930	LINC00632	ENSG00000259956	RBM15B	Writer	0.523742	0.005051
HPA	ENSG00000261924	CTD-2561B21.5	ENSG00000259956	RBM15B	Writer	0.547104	0.003144
HPA	ENSG00000267353	CTD-2162K18.3	ENSG00000259956	RBM15B	Writer	0.426739	0.026428
HPA	ENSG00000272801	RP1-170O19.23	ENSG00000259956	RBM15B	Writer	0.384631	0.047592
HPA	ENSG00000225138	CTD-2228K2.7	ENSG00000259956	RBM15B	Writer	0.551583	0.00286
HPA	ENSG00000226686	LINC01535	ENSG00000259956	RBM15B	Writer	0.413701	0.031945
HPA	ENSG00000254560	BBOX1-AS1	ENSG00000259956	RBM15B	Writer	0.489734	0.009517
HPA	ENSG00000249307	LINC01088	ENSG00000259956	RBM15B	Writer	0.497322	0.008308
HPA	ENSG00000188242	PP7080	ENSG00000259956	RBM15B	Writer	0.402472	0.037407
HPA	ENSG00000254561	RP11-196E1.3	ENSG00000259956	RBM15B	Writer	0.396547	0.040575
HPA	ENSG00000267260	CTD-2162K18.4	ENSG00000259956	RBM15B	Writer	0.451471	0.018086
HPA	ENSG00000260185	RP11-432I5.6	ENSG00000259956	RBM15B	Writer	0.514525	0.006035
HPA	ENSG00000250069	CTB-131B5.2	ENSG00000259956	RBM15B	Writer	0.393878	0.042071
HPA	ENSG00000269920	RP11-690P14.4	ENSG00000259956	RBM15B	Writer	0.608852	0.000751
HPA	ENSG00000235665	LINC00298	ENSG00000259956	RBM15B	Writer	0.489647	0.009532
HPA	ENSG00000256234	RP11-283G6.4	ENSG00000259956	RBM15B	Writer	0.405418	0.035907
HPA	ENSG00000258344	RP11-968A15.8	ENSG00000259956	RBM15B	Writer	0.588912	0.00123
HPA	ENSG00000171889	MIR31HG	ENSG00000259956	RBM15B	Writer	0.38997	0.044339
HPA	ENSG00000125804	FAM182A	ENSG00000259956	RBM15B	Writer	0.459972	0.015776
HPA	ENSG00000247095	MIR210HG	ENSG00000259956	RBM15B	Writer	0.392234	0.043013
HPA	ENSG00000260091	RP11-33B1.4	ENSG00000259956	RBM15B	Writer	0.48759	0.009885
HPA	ENSG00000234477	AC004231.2	ENSG00000259956	RBM15B	Writer	0.507237	0.006924
HPA	ENSG00000279877	RP11-420N3.3	ENSG00000259956	RBM15B	Writer	0.404505	0.036366
HPA	ENSG00000224812	TMEM72-AS1	ENSG00000259956	RBM15B	Writer	0.569324	0.001939
HPA	ENSG00000245322	RP11-15B17.1	ENSG00000259956	RBM15B	Writer	0.480116	0.011259
HPA	ENSG00000263715	RP11-105N13.4	ENSG00000259956	RBM15B	Writer	0.39251	0.042854
HPA	ENSG00000246740	PLA2G4E-AS1	ENSG00000259956	RBM15B	Writer	0.397476	0.040065
HPA	ENSG00000259459	RP11-321G12.1	ENSG00000259956	RBM15B	Writer	0.403142	0.037062
HPA	ENSG00000232667	AC004862.6	ENSG00000259956	RBM15B	Writer	-0.39355	0.042256
HPA	ENSG00000223725	AC007879.5	ENSG00000259956	RBM15B	Writer	0.581004	0.001483
HPA	ENSG00000223573	TINCR	ENSG00000259956	RBM15B	Writer	0.47789	0.011698
HPA	ENSG00000253647	CTD-2270F17.1	ENSG00000259956	RBM15B	Writer	0.524394	0.004986
HPA	ENSG00000233143	DIRC3-AS1	ENSG00000259956	RBM15B	Writer	0.423015	0.027919
HPA	ENSG00000278766	AC159540.2	ENSG00000259956	RBM15B	Writer	0.507473	0.006893
HPA	ENSG00000268756	AC104534.2	ENSG00000259956	RBM15B	Writer	0.658719	0.000187
HPA	ENSG00000269600	AC016629.3	ENSG00000259956	RBM15B	Writer	0.388414	0.045268
HPA	ENSG00000254420	RP11-452H21.1	ENSG00000259956	RBM15B	Writer	0.404555	0.036341
HPA	ENSG00000236532	AL035610.2	ENSG00000259956	RBM15B	Writer	0.415192	0.031271
HPA	ENSG00000178722	C5orf64	ENSG00000259956	RBM15B	Writer	0.497215	0.008324
HPA	ENSG00000245466	CTD-2540L5.6	ENSG00000259956	RBM15B	Writer	0.525531	0.004876
HPA	ENSG00000236778	INTS6-AS1	ENSG00000259956	RBM15B	Writer	0.474805	0.01233
HPA	ENSG00000259925	CTA-363E6.2	ENSG00000259956	RBM15B	Writer	0.478171	0.011642
HPA	ENSG00000223685	LINC00571	ENSG00000259956	RBM15B	Writer	0.391582	0.043392
HPA	ENSG00000230174	LINC01149	ENSG00000259956	RBM15B	Writer	0.41283	0.032345
HPA	ENSG00000235271	LINC01422	ENSG00000259956	RBM15B	Writer	0.677136	0.000105
HPA	ENSG00000174407	MIR1-1HG	ENSG00000259956	RBM15B	Writer	0.40314	0.037063
HPA	ENSG00000272620	AFAP1-AS1	ENSG00000147274	RBMX	Reader	0.496039	0.008503
HPA	ENSG00000268756	AC104534.2	ENSG00000147274	RBMX	Reader	0.622735	0.000522
HPA	ENSG00000204365	C10orf126	ENSG00000147274	RBMX	Reader	-0.44384	0.020388
HPA	ENSG00000174403	C20orf166-AS1	ENSG00000147274	RBMX	Reader	0.444922	0.020049
HPA	ENSG00000227392	HPN-AS1	ENSG00000147274	RBMX	Reader	-0.42901	0.025553
HPA	ENSG00000178722	C5orf64	ENSG00000147274	RBMX	Reader	0.422432	0.028158
HPA	ENSG00000245322	RP11-15B17.1	ENSG00000147274	RBMX	Reader	0.614863	0.000643
HPA	ENSG00000261215	RP11-195F19.30	ENSG00000147274	RBMX	Reader	0.473352	0.012637
HPA	ENSG00000267353	CTD-2162K18.3	ENSG00000147274	RBMX	Reader	0.468288	0.013758
HPA	ENSG00000253944	RP11-156K13.1	ENSG00000147274	RBMX	Reader	-0.38231	0.049062
HPA	ENSG00000245067	IGFBP7-AS1	ENSG00000147274	RBMX	Reader	0.500332	0.007865
HPA	ENSG00000249364	RP11-434D9.1	ENSG00000147274	RBMX	Reader	-0.40773	0.034764
HPA	ENSG00000269920	RP11-690P14.4	ENSG00000147274	RBMX	Reader	0.566287	0.002076
HPA	ENSG00000223358	EHHADH-AS1	ENSG00000147274	RBMX	Reader	-0.39998	0.038715
HPA	ENSG00000242258	LINC00996	ENSG00000147274	RBMX	Reader	0.495988	0.00851
HPA	ENSG00000273674	CTD-2378E12.1	ENSG00000147274	RBMX	Reader	0.594697	0.00107
HPA	ENSG00000269019	AC005932.1	ENSG00000147274	RBMX	Reader	0.510604	0.0065
HPA	ENSG00000234477	AC004231.2	ENSG00000147274	RBMX	Reader	0.410214	0.033568
HPA	ENSG00000273307	RP11-58E21.7	ENSG00000147274	RBMX	Reader	0.483111	0.010691
HPA	ENSG00000270020	RP11-463O9.9	ENSG00000147274	RBMX	Reader	0.42582	0.02679
HPA	ENSG00000258344	RP11-968A15.8	ENSG00000147274	RBMX	Reader	0.65032	0.000241
HPA	ENSG00000254561	RP11-196E1.3	ENSG00000147274	RBMX	Reader	0.445624	0.019831
HPA	ENSG00000261924	CTD-2561B21.5	ENSG00000147274	RBMX	Reader	0.517796	0.005668
HPA	ENSG00000235665	LINC00298	ENSG00000147274	RBMX	Reader	0.517783	0.00567
HPA	ENSG00000254966	RP11-1081L13.4	ENSG00000147274	RBMX	Reader	0.414712	0.031487
HPA	ENSG00000277631	PGM5P3-AS1	ENSG00000147274	RBMX	Reader	0.536779	0.003893
HPA	ENSG00000236778	INTS6-AS1	ENSG00000147274	RBMX	Reader	0.517273	0.005726
HPA	ENSG00000267737	AC061992.2	ENSG00000147274	RBMX	Reader	0.631867	0.000407
HPA	ENSG00000235271	LINC01422	ENSG00000147274	RBMX	Reader	0.618055	0.000591
HPA	ENSG00000223725	AC007879.5	ENSG00000147274	RBMX	Reader	0.538707	0.003742
HPA	ENSG00000281404	LINC01176	ENSG00000147274	RBMX	Reader	0.508407	0.006774
HPA	ENSG00000233005	AC067959.1	ENSG00000147274	RBMX	Reader	-0.44979	0.018575
HPA	ENSG00000249618	RP11-422J15.1	ENSG00000147274	RBMX	Reader	-0.4342	0.023637
HPA	ENSG00000265625	RP11-68I3.11	ENSG00000147274	RBMX	Reader	0.43018	0.025109
HPA	ENSG00000249859	PVT1	ENSG00000147274	RBMX	Reader	0.643244	0.000296
HPA	ENSG00000280486	LLNLR-307A6.1	ENSG00000147274	RBMX	Reader	0.545148	0.003276
HPA	ENSG00000230417	LINC00856	ENSG00000147274	RBMX	Reader	0.447609	0.019224
HPA	ENSG00000258181	RP11-493L12.4	ENSG00000147274	RBMX	Reader	0.493141	0.008957
HPA	ENSG00000260185	RP11-432I5.6	ENSG00000147274	RBMX	Reader	0.475972	0.012088
HPA	ENSG00000248693	CTD-2023M8.1	ENSG00000147274	RBMX	Reader	0.385949	0.046772
HPA	ENSG00000260091	RP11-33B1.4	ENSG00000147274	RBMX	Reader	0.440852	0.021354
HPA	ENSG00000241163	LINC00877	ENSG00000147274	RBMX	Reader	0.511607	0.006378
HPA	ENSG00000215196	AC091878.1	ENSG00000147274	RBMX	Reader	0.583453	0.001401
HPA	ENSG00000244558	KCNK15-AS1	ENSG00000147274	RBMX	Reader	0.609513	0.000738
HPA	ENSG00000278766	AC159540.2	ENSG00000147274	RBMX	Reader	0.533609	0.004151
HPA	ENSG00000255197	RP11-750H9.5	ENSG00000147274	RBMX	Reader	0.51578	0.005892
HPA	ENSG00000267188	CTC-512J12.4	ENSG00000147274	RBMX	Reader	-0.447	0.019409
HPA	ENSG00000242428	C3orf67-AS1	ENSG00000147274	RBMX	Reader	-0.52679	0.004756
HPA	ENSG00000231064	RP11-263K19.4	ENSG00000147274	RBMX	Reader	0.402801	0.037237
HPA	ENSG00000259342	RP11-519G16.5	ENSG00000147274	RBMX	Reader	0.564464	0.002161
HPA	ENSG00000232667	AC004862.6	ENSG00000147274	RBMX	Reader	-0.50636	0.007038
HPA	ENSG00000269289	CTB-92J24.3	ENSG00000147274	RBMX	Reader	0.555841	0.00261
HPA	ENSG00000261617	RP11-243A14.1	ENSG00000147274	RBMX	Reader	-0.46809	0.013803
HPA	ENSG00000254966	RP11-1081L13.4	ENSG00000164944	VIRMA	Writer	0.459319	0.015945
HPA	ENSG00000269019	AC005932.1	ENSG00000164944	VIRMA	Writer	0.490746	0.009348
HPA	ENSG00000273307	RP11-58E21.7	ENSG00000164944	VIRMA	Writer	0.515395	0.005935
HPA	ENSG00000265125	RP11-31I22.3	ENSG00000164944	VIRMA	Writer	0.493134	0.008958
HPA	ENSG00000267260	CTD-2162K18.4	ENSG00000164944	VIRMA	Writer	0.50012	0.007895
HPA	ENSG00000267337	LINC01478	ENSG00000164944	VIRMA	Writer	0.390628	0.04395
HPA	ENSG00000182376	RP5-1142A6.8	ENSG00000164944	VIRMA	Writer	0.44337	0.020539
HPA	ENSG00000260091	RP11-33B1.4	ENSG00000164944	VIRMA	Writer	0.680013	9.54e-05
HPA	ENSG00000277654	RP11-255M2.3	ENSG00000164944	VIRMA	Writer	0.509673	0.006615
HPA	ENSG00000255197	RP11-750H9.5	ENSG00000164944	VIRMA	Writer	0.535287	0.004013
HPA	ENSG00000267353	CTD-2162K18.3	ENSG00000164944	VIRMA	Writer	0.628989	0.000441
HPA	ENSG00000260455	NBAT1	ENSG00000164944	VIRMA	Writer	0.401115	0.038114
HPA	ENSG00000271199	RP13-216E22.5	ENSG00000164944	VIRMA	Writer	0.459748	0.015834
HPA	ENSG00000241163	LINC00877	ENSG00000164944	VIRMA	Writer	0.415994	0.030913
HPA	ENSG00000259992	RP11-77K12.8	ENSG00000164944	VIRMA	Writer	0.420073	0.029144
HPA	ENSG00000258181	RP11-493L12.4	ENSG00000164944	VIRMA	Writer	0.661045	0.000174
HPA	ENSG00000245067	IGFBP7-AS1	ENSG00000164944	VIRMA	Writer	0.583976	0.001384
HPA	ENSG00000231064	RP11-263K19.4	ENSG00000164944	VIRMA	Writer	0.440642	0.021423
HPA	ENSG00000267586	LINC00907	ENSG00000164944	VIRMA	Writer	0.394628	0.041646
HPA	ENSG00000227165	WDR11-AS1	ENSG00000164944	VIRMA	Writer	0.512948	0.006218
HPA	ENSG00000267188	CTC-512J12.4	ENSG00000164944	VIRMA	Writer	-0.51758	0.005692
HPA	ENSG00000254561	RP11-196E1.3	ENSG00000164944	VIRMA	Writer	0.519349	0.005501
HPA	ENSG00000272801	RP1-170O19.23	ENSG00000164944	VIRMA	Writer	0.529783	0.004482
HPA	ENSG00000269920	RP11-690P14.4	ENSG00000164944	VIRMA	Writer	0.687487	7.43e-05
HPA	ENSG00000242759	LINC00882	ENSG00000164944	VIRMA	Writer	0.43025	0.025083
HPA	ENSG00000248693	CTD-2023M8.1	ENSG00000164944	VIRMA	Writer	0.395219	0.041314
HPA	ENSG00000245322	RP11-15B17.1	ENSG00000164944	VIRMA	Writer	0.766697	3.1e-06
HPA	ENSG00000244558	KCNK15-AS1	ENSG00000164944	VIRMA	Writer	0.50835	0.006781
HPA	ENSG00000268756	AC104534.2	ENSG00000164944	VIRMA	Writer	0.538378	0.003768
HPA	ENSG00000250069	CTB-131B5.2	ENSG00000164944	VIRMA	Writer	0.469407	0.013504
HPA	ENSG00000235271	LINC01422	ENSG00000164944	VIRMA	Writer	0.682674	8.74e-05
HPA	ENSG00000230735	RP11-413E1.4	ENSG00000164944	VIRMA	Writer	0.456909	0.016579
HPA	ENSG00000249550	LINC01234	ENSG00000164944	VIRMA	Writer	0.427996	0.02594
HPA	ENSG00000237356	AL163953.3	ENSG00000164944	VIRMA	Writer	0.537062	0.00387
HPA	ENSG00000223725	AC007879.5	ENSG00000164944	VIRMA	Writer	0.676505	0.000107
HPA	ENSG00000281404	LINC01176	ENSG00000164944	VIRMA	Writer	0.461026	0.015508
HPA	ENSG00000259336	RP11-323I15.5	ENSG00000164944	VIRMA	Writer	0.511111	0.006438
HPA	ENSG00000260185	RP11-432I5.6	ENSG00000164944	VIRMA	Writer	0.465176	0.014487
HPA	ENSG00000248240	RP11-159F24.5	ENSG00000164944	VIRMA	Writer	0.38206	0.049225
HPA	ENSG00000265749	RP11-849F2.5	ENSG00000164944	VIRMA	Writer	0.579915	0.001522
HPA	ENSG00000178722	C5orf64	ENSG00000164944	VIRMA	Writer	0.383707	0.048174
HPA	ENSG00000250519	RP11-680H20.2	ENSG00000164944	VIRMA	Writer	0.418611	0.029768
HPA	ENSG00000225330	AF064860.5	ENSG00000164944	VIRMA	Writer	-0.45597	0.016832
HPA	ENSG00000233643	RP11-491H19.1	ENSG00000164944	VIRMA	Writer	0.389511	0.044612
HPA	ENSG00000278766	AC159540.2	ENSG00000164944	VIRMA	Writer	0.612495	0.000684
HPA	ENSG00000265625	RP11-68I3.11	ENSG00000164944	VIRMA	Writer	0.500625	0.007823
HPA	ENSG00000259342	RP11-519G16.5	ENSG00000164944	VIRMA	Writer	0.526979	0.004739
HPA	ENSG00000254560	BBOX1-AS1	ENSG00000164944	VIRMA	Writer	0.471614	0.013013
HPA	ENSG00000273674	CTD-2378E12.1	ENSG00000164944	VIRMA	Writer	0.604482	0.000839
HPA	ENSG00000280486	LLNLR-307A6.1	ENSG00000164944	VIRMA	Writer	0.41949	0.029392
HPA	ENSG00000267737	AC061992.2	ENSG00000164944	VIRMA	Writer	0.658116	0.000191
HPA	ENSG00000237001	WASF3-AS1	ENSG00000164944	VIRMA	Writer	0.453398	0.01754
HPA	ENSG00000230408	AC007163.6	ENSG00000164944	VIRMA	Writer	0.436943	0.022673
HPA	ENSG00000230417	LINC00856	ENSG00000164944	VIRMA	Writer	0.443319	0.020555
HPA	ENSG00000234773	CTD-2666L21.1	ENSG00000164944	VIRMA	Writer	0.442433	0.020839
HPA	ENSG00000235665	LINC00298	ENSG00000164944	VIRMA	Writer	0.53546	0.003999
HPA	ENSG00000260288	RP11-24M17.4	ENSG00000164944	VIRMA	Writer	0.517248	0.005728
HPA	ENSG00000269289	CTB-92J24.3	ENSG00000164944	VIRMA	Writer	0.590687	0.001179
HPA	ENSG00000230174	LINC01149	ENSG00000164944	VIRMA	Writer	0.435648	0.023123
HPA	ENSG00000251450	RASGRF2-AS1	ENSG00000164944	VIRMA	Writer	0.453325	0.01756
HPA	ENSG00000266677	RP11-258F1.1	ENSG00000164944	VIRMA	Writer	0.661387	0.000172
HPA	ENSG00000236383	LINC00854	ENSG00000164944	VIRMA	Writer	0.632946	0.000395
HPA	ENSG00000258583	LINC01500	ENSG00000164944	VIRMA	Writer	0.499665	0.007961
HPA	ENSG00000229618	AC011288.2	ENSG00000164944	VIRMA	Writer	0.448142	0.019063
HPA	ENSG00000253608	RP11-770E5.1	ENSG00000164944	VIRMA	Writer	0.433671	0.023826
HPA	ENSG00000257771	RP11-70F11.8	ENSG00000164944	VIRMA	Writer	0.385719	0.046914
HPA	ENSG00000214145	LINC00887	ENSG00000164944	VIRMA	Writer	0.444083	0.020312
HPA	ENSG00000249859	PVT1	ENSG00000164944	VIRMA	Writer	0.492033	0.009136
HPA	ENSG00000230773	AC079807.4	ENSG00000164944	VIRMA	Writer	0.540162	0.003632
HPA	ENSG00000229373	LINC00452	ENSG00000164944	VIRMA	Writer	0.425345	0.026978
HPA	ENSG00000229294	RP5-1044H5.1	ENSG00000164944	VIRMA	Writer	0.413148	0.032199
HPA	ENSG00000215196	AC091878.1	ENSG00000164944	VIRMA	Writer	0.610541	0.000719
HPA	ENSG00000237461	RP11-554F20.1	ENSG00000164944	VIRMA	Writer	0.464115	0.014742
HPA	ENSG00000254420	RP11-452H21.1	ENSG00000164944	VIRMA	Writer	0.439029	0.021961
HPA	ENSG00000260899	RP11-2C24.4	ENSG00000164944	VIRMA	Writer	0.517926	0.005654
HPA	ENSG00000269600	AC016629.3	ENSG00000164944	VIRMA	Writer	0.599376	0.000953
HPA	ENSG00000231140	RP11-347J14.7	ENSG00000164944	VIRMA	Writer	0.388162	0.04542
HPA	ENSG00000270240	AC015849.2	ENSG00000164944	VIRMA	Writer	0.438691	0.022075
HPA	ENSG00000259264	RP11-60L3.1	ENSG00000164944	VIRMA	Writer	0.439839	0.021689
HPA	ENSG00000261924	CTD-2561B21.5	ENSG00000164944	VIRMA	Writer	0.6542	0.000214
HPA	ENSG00000260279	AC137932.5	ENSG00000164944	VIRMA	Writer	0.393475	0.0423
HPA	ENSG00000236778	INTS6-AS1	ENSG00000164944	VIRMA	Writer	0.700665	4.7e-05
HPA	ENSG00000234828	RP11-526A4.1	ENSG00000164944	VIRMA	Writer	0.410269	0.033542
HPA	ENSG00000254733	RP11-317J19.1	ENSG00000164944	VIRMA	Writer	0.503654	0.007399
HPA	ENSG00000125804	FAM182A	ENSG00000164944	VIRMA	Writer	0.416388	0.030739
HPA	ENSG00000261215	RP11-195F19.30	ENSG00000164944	VIRMA	Writer	0.597724	0.000993
HPA	ENSG00000258344	RP11-968A15.8	ENSG00000164944	VIRMA	Writer	0.466885	0.014083
HPA	ENSG00000225667	LINC00505	ENSG00000164944	VIRMA	Writer	0.468292	0.013757
HPA	ENSG00000255197	RP11-750H9.5	ENSG00000146457	WTAP	Writer	0.755755	5.16e-06
HPA	ENSG00000269920	RP11-690P14.4	ENSG00000146457	WTAP	Writer	0.608273	0.000762
HPA	ENSG00000273307	RP11-58E21.7	ENSG00000146457	WTAP	Writer	0.622307	0.000528
HPA	ENSG00000228824	MIR4500HG	ENSG00000146457	WTAP	Writer	-0.44622	0.019647
HPA	ENSG00000267737	AC061992.2	ENSG00000146457	WTAP	Writer	0.714468	2.84e-05
HPA	ENSG00000261430	LA16c-390E6.3	ENSG00000146457	WTAP	Writer	0.500013	0.007911
HPA	ENSG00000223725	AC007879.5	ENSG00000146457	WTAP	Writer	0.575598	0.001681
HPA	ENSG00000230417	LINC00856	ENSG00000146457	WTAP	Writer	0.573023	0.001783
HPA	ENSG00000250155	CTD-2353F22.1	ENSG00000146457	WTAP	Writer	0.447903	0.019135
HPA	ENSG00000253944	RP11-156K13.1	ENSG00000146457	WTAP	Writer	-0.39424	0.041864
HPA	ENSG00000280029	CH17-140K24.2	ENSG00000146457	WTAP	Writer	-0.49107	0.009295
HPA	ENSG00000230735	RP11-413E1.4	ENSG00000146457	WTAP	Writer	0.406588	0.035325
HPA	ENSG00000267353	CTD-2162K18.3	ENSG00000146457	WTAP	Writer	0.50541	0.007163
HPA	ENSG00000245322	RP11-15B17.1	ENSG00000146457	WTAP	Writer	0.649029	0.00025
HPA	ENSG00000250850	RP11-297B17.3	ENSG00000146457	WTAP	Writer	0.449104	0.018776
HPA	ENSG00000261189	RP3-512B11.3	ENSG00000146457	WTAP	Writer	-0.5707	0.00188
HPA	ENSG00000235271	LINC01422	ENSG00000146457	WTAP	Writer	0.600379	0.00093
HPA	ENSG00000280486	LLNLR-307A6.1	ENSG00000146457	WTAP	Writer	0.568117	0.001992
HPA	ENSG00000230773	AC079807.4	ENSG00000146457	WTAP	Writer	0.542118	0.003489
HPA	ENSG00000266677	RP11-258F1.1	ENSG00000146457	WTAP	Writer	0.504114	0.007337
HPA	ENSG00000261924	CTD-2561B21.5	ENSG00000146457	WTAP	Writer	0.565503	0.002112
HPA	ENSG00000236107	AC010127.3	ENSG00000146457	WTAP	Writer	-0.38655	0.046404
HPA	ENSG00000227028	SLC8A1-AS1	ENSG00000146457	WTAP	Writer	0.509046	0.006693
HPA	ENSG00000249859	PVT1	ENSG00000146457	WTAP	Writer	0.685745	7.88e-05
HPA	ENSG00000244558	KCNK15-AS1	ENSG00000146457	WTAP	Writer	0.512935	0.00622
HPA	ENSG00000267530	AC006273.5	ENSG00000146457	WTAP	Writer	-0.45695	0.016567
HPA	ENSG00000225667	LINC00505	ENSG00000146457	WTAP	Writer	0.392342	0.042951
HPA	ENSG00000257221	RP11-689B22.2	ENSG00000146457	WTAP	Writer	0.38354	0.04828
HPA	ENSG00000224038	RP11-347J14.8	ENSG00000146457	WTAP	Writer	0.450198	0.018455
HPA	ENSG00000269019	AC005932.1	ENSG00000146457	WTAP	Writer	0.479522	0.011375
HPA	ENSG00000260899	RP11-2C24.4	ENSG00000146457	WTAP	Writer	0.437831	0.022367
HPA	ENSG00000262662	CTD-2561B21.3	ENSG00000146457	WTAP	Writer	0.414597	0.031539
HPA	ENSG00000241163	LINC00877	ENSG00000146457	WTAP	Writer	0.655486	0.000206
HPA	ENSG00000242258	LINC00996	ENSG00000146457	WTAP	Writer	0.480275	0.011229
HPA	ENSG00000265625	RP11-68I3.11	ENSG00000146457	WTAP	Writer	0.431146	0.024749
HPA	ENSG00000261617	RP11-243A14.1	ENSG00000146457	WTAP	Writer	-0.40451	0.036361
HPA	ENSG00000258344	RP11-968A15.8	ENSG00000146457	WTAP	Writer	0.64299	0.000298
HPA	ENSG00000229618	AC011288.2	ENSG00000146457	WTAP	Writer	0.400133	0.038633
HPA	ENSG00000246022	ALDH1L1-AS2	ENSG00000146457	WTAP	Writer	-0.41344	0.032067
HPA	ENSG00000259992	RP11-77K12.8	ENSG00000146457	WTAP	Writer	0.383592	0.048247
HPA	ENSG00000227165	WDR11-AS1	ENSG00000146457	WTAP	Writer	0.504634	0.007267
HPA	ENSG00000250056	LINC01018	ENSG00000146457	WTAP	Writer	-0.46003	0.015762
HPA	ENSG00000260185	RP11-432I5.6	ENSG00000146457	WTAP	Writer	0.425456	0.026934
HPA	ENSG00000281404	LINC01176	ENSG00000146457	WTAP	Writer	0.585131	0.001346
HPA	ENSG00000253535	RP11-624C23.1	ENSG00000146457	WTAP	Writer	0.519544	0.00548
HPA	ENSG00000233005	AC067959.1	ENSG00000146457	WTAP	Writer	-0.52291	0.005133
HPA	ENSG00000258181	RP11-493L12.4	ENSG00000146457	WTAP	Writer	0.527645	0.004677
HPA	ENSG00000260091	RP11-33B1.4	ENSG00000146457	WTAP	Writer	0.502692	0.007532
HPA	ENSG00000270240	AC015849.2	ENSG00000146457	WTAP	Writer	0.458374	0.016191
HPA	ENSG00000249364	RP11-434D9.1	ENSG00000146457	WTAP	Writer	-0.47287	0.012741
HPA	ENSG00000265749	RP11-849F2.5	ENSG00000146457	WTAP	Writer	0.42865	0.025689
[truncated: 2,863 more rows]
