# Supplementary material for: Pan-cancer characterization of expression and clinical relevance of m6A-related tissue-elevated long non-coding RNAs
Source: Mol Cancer. 2021 Feb 8;20:31. doi: 10.1186/s12943-021-01324-8 (PMC7869475; doi:10.1186/s12943-021-01324-8)
Supplement: Supplementary file 5 — Additional file 5: Table S4. Clinical association of m6A-modified TE lncRNAs. [file 12943_2021_1324_MOESM5_ESM.xlsx]

## Sheet: Sheet1
Cancer types	LncRNA IDs	LncRNA Symbols	Protective/Risky	P(Survival)	Up/Down	P(Up/Down)
ACC	ENSG00000224825	RORB-AS1	Risky	0.018713	-	-
ACC	ENSG00000229976	RP5-1031J8.1	Protective	0.001844	-	-
ACC	ENSG00000230615	RP5-1198O20.4	Risky	0.031327	-	-
ACC	ENSG00000232023	LINC01807	Protective	0.033859	-	-
ACC	ENSG00000235665	LINC00298	Protective	0.013147	-	-
ACC	ENSG00000235885	LINC01828	Protective	0.029106	-	-
ACC	ENSG00000258234	RP11-370I10.2	Protective	0.039756	-	-
ACC	ENSG00000267922	AC007193.6	Protective	0.016739	-	-
ACC	ENSG00000272342	LINC01115	Risky	0.041403	-	-
BLCA	ENSG00000224652	LINC00885	-	-	up	0.000121
BLCA	ENSG00000226808	LINC00840	-	-	up	2.91e-05
BLCA	ENSG00000231826	LINC01819	-	-	up	2.23e-11
BLCA	ENSG00000236039	AC017060.1	Protective	0.041457	up	9.45e-06
BLCA	ENSG00000236318	AC019117.1	Protective	0.009088	-	-
BLCA	ENSG00000258216	RP11-654D12.2	Protective	0.001254	-	-
BLCA	ENSG00000258676	RP11-386M24.3	Protective	0.043016	-	-
BLCA	ENSG00000261040	WFDC21P	-	-	up	6.98e-07
BLCA	ENSG00000265246	RP11-663N22.1	-	-	up	4.34e-08
BLCA	ENSG00000268673	LLNLR-249E10.1	Protective	0.035295	-	-
BLCA	ENSG00000273328	RP11-141M3.6	-	-	up	5.87e-23
BLCA	ENSG00000275393	RP11-568J23.8	Protective	0.010862	up	9.76e-05
COAD	ENSG00000246740	PLA2G4E-AS1	-	-	up	0.000694
COAD	ENSG00000226320	LINC01811	Protective	0.045823	-	-
GBM	ENSG00000242808	SOX2-OT	Protective	0.037213	-	-
GBM	ENSG00000259255	RP11-627D16.1	Protective	0.013431	-	-
GBM	ENSG00000279082	LINC01727	Protective	0.021685	-	-
GBM	ENSG00000280870	MIR325HG	Protective	0.031879	-	-
LGG	ENSG00000231971	RP11-557H15.3	-	-	up	1.26e-08
LGG	ENSG00000237978	KCNMB2-AS1	-	-	up	7.62e-102
LGG	ENSG00000267327	CTD-2008L17.1	-	-	up	2.08e-78
LGG	ENSG00000125804	FAM182A	Protective	0.044931	-	-
LGG	ENSG00000189196	LINC00994	Protective	2.21e-10	-	-
LGG	ENSG00000197322	C17orf102	Protective	0.010124	-	-
LGG	ENSG00000203930	LINC00632	Protective	9.14e-06	-	-
LGG	ENSG00000205632	LINC01310	Protective	3.28e-07	-	-
LGG	ENSG00000215196	AC091878.1	Protective	2.4e-07	-	-
LGG	ENSG00000223944	RP5-1180C18.1	Protective	0.027532	-	-
LGG	ENSG00000224116	INHBA-AS1	Protective	5.83e-08	-	-
LGG	ENSG00000224812	TMEM72-AS1	Protective	4.08e-09	-	-
LGG	ENSG00000225472	RP11-120J1.1	Protective	0.00104	-	-
LGG	ENSG00000225706	PTPRD-AS1	Protective	0.012775	-	-
LGG	ENSG00000226308	RP4-813D12.3	Protective	0.038459	-	-
LGG	ENSG00000226403	RP11-31F19.1	Protective	0.023987	-	-
LGG	ENSG00000226530	RP11-348F1.2	Protective	0.001248	-	-
LGG	ENSG00000226828	RP11-278H7.1	Protective	9.69e-05	-	-
LGG	ENSG00000226994	AC012593.1	Protective	0.002207	-	-
LGG	ENSG00000227082	CH17-437K3.1	Risky	0.001013	-	-
LGG	ENSG00000227165	WDR11-AS1	Protective	2.12e-05	-	-
LGG	ENSG00000227432	AC053503.11	Protective	1.15e-09	-	-
LGG	ENSG00000227579	RP1-35C21.2	Protective	1.72e-07	-	-
LGG	ENSG00000228208	C1orf143	Risky	5.84e-07	-	-
LGG	ENSG00000229498	AC105053.3	Protective	0.001522	-	-
LGG	ENSG00000231429	RP11-343N15.2	Risky	0.000197	-	-
LGG	ENSG00000232520	AC012507.3	Risky	1.62e-06	-	-
LGG	ENSG00000234233	KCNH1-IT1	Protective	0.000164	-	-
LGG	ENSG00000234377	RNF219-AS1	Protective	0.005364	-	-
LGG	ENSG00000235903	CPB2-AS1	Protective	0.000173	-	-
LGG	ENSG00000235979	AC004448.5	Protective	0.024881	-	-
LGG	ENSG00000236501	AC079305.11	Protective	9.5e-12	-	-
LGG	ENSG00000236744	RP11-168O22.1	Protective	3.6e-06	-	-
LGG	ENSG00000237212	RP11-569G13.2	Protective	2.58e-07	-	-
LGG	ENSG00000242428	C3orf67-AS1	Protective	0.008648	-	-
LGG	ENSG00000242797	GLYCTK-AS1	Protective	5.27e-06	-	-
LGG	ENSG00000243069	ARHGEF26-AS1	Protective	0.000871	-	-
LGG	ENSG00000243902	ELFN2	Protective	6.3e-08	-	-
LGG	ENSG00000244342	LINC00698	Protective	2.83e-05	-	-
LGG	ENSG00000245067	IGFBP7-AS1	Risky	0.000843	-	-
LGG	ENSG00000245832	MIR4300HG	Protective	0.0026	-	-
LGG	ENSG00000246022	ALDH1L1-AS2	Risky	1.51e-06	-	-
LGG	ENSG00000246448	RP13-578N3.3	Protective	0.000223	-	-
LGG	ENSG00000248455	LINC02217	Protective	0.030726	-	-
LGG	ENSG00000248528	LINC02058	Protective	2.39e-05	-	-
LGG	ENSG00000248587	GDNF-AS1	Protective	3.73e-10	-	-
LGG	ENSG00000249307	LINC01088	Protective	0.010848	-	-
LGG	ENSG00000249984	CTC-529L17.2	Protective	0.000105	-	-
LGG	ENSG00000251518	LINC02110	Protective	1.97e-07	-	-
LGG	ENSG00000253379	RP11-1102P16.1	Protective	0.000368	-	-
LGG	ENSG00000253553	RP11-586K2.1	Protective	0.000298	-	-
LGG	ENSG00000254746	RP11-958J22.1	Protective	0.016785	-	-
LGG	ENSG00000254896	OPCML-IT1	Protective	0.0013	-	-
LGG	ENSG00000255258	RP11-448P19.1	Risky	0.037566	-	-
LGG	ENSG00000255496	RP11-587D21.4	Protective	0.005122	-	-
LGG	ENSG00000257126	FOXG1-AS1	Protective	0.002505	-	-
LGG	ENSG00000258342	RP11-116N8.1	Protective	5.7e-07	-	-
LGG	ENSG00000259407	RP11-158M2.3	Protective	4.73e-05	-	-
LGG	ENSG00000260249	RP11-401P9.5	Protective	0.000492	-	-
LGG	ENSG00000260664	AC004158.3	Protective	1.05e-05	-	-
LGG	ENSG00000260918	RP11-731J8.2	Protective	2.05e-05	-	-
LGG	ENSG00000260947	RP11-384P7.7	Protective	0.001623	-	-
LGG	ENSG00000264449	RP11-945C19.4	Protective	0.02931	-	-
LGG	ENSG00000273419	RP4-751H13.7	Protective	0.001704	-	-
LGG	ENSG00000275830	RP11-403A3.3	Risky	2.7e-11	-	-
LGG	ENSG00000278254	RP4-668E10.4	Risky	0.005555	-	-
LGG	ENSG00000280809	LINC00836	Protective	7.98e-10	-	-
LGG	ENSG00000280870	MIR325HG	Protective	0.000738	-	-
LGG	ENSG00000281205	LINC00950	Protective	9.89e-05	-	-
LIHC	ENSG00000228566	RP11-170M17.1	-	-	up	1.23e-13
LIHC	ENSG00000245750	DRAIC	-	-	up	2.74e-31
LIHC	ENSG00000248801	C8orf34-AS1	-	-	up	6.05e-15
LIHC	ENSG00000249307	LINC01088	-	-	up	3.27e-11
LIHC	ENSG00000250522	AC004066.3	-	-	up	3.36e-26
LIHC	ENSG00000253438	PCAT1	-	-	up	1.94e-22
LIHC	ENSG00000255240	RP11-142C4.6	-	-	up	4.28e-21
LIHC	ENSG00000259641	PCAT29	-	-	up	5.8e-42
LIHC	ENSG00000259925	CTA-363E6.2	-	-	up	6.28e-08
LIHC	ENSG00000267968	AC011523.2	-	-	up	1.78e-06
LIHC	ENSG00000271850	RP11-16D22.2	-	-	up	4.63e-15
LIHC	ENSG00000130600	H19	-	-	up	0.007074
LIHC	ENSG00000214803	RP11-37N22.1	Risky	0.021577	-	-
LIHC	ENSG00000232667	AC004862.6	Protective	0.021587	-	-
LIHC	ENSG00000249364	RP11-434D9.1	-	-	down	2.21e-07
LIHC	ENSG00000250056	LINC01018	Protective	0.044847	down	6.87e-14
LIHC	ENSG00000251165	F11-AS1	Protective	0.000834	down	3.7e-16
LIHC	ENSG00000261058	RP11-252E2.2	-	-	down	9.39e-14
LIHC	ENSG00000261978	CTD-2529O21.2	-	-	down	0.000152
LUAD	ENSG00000244649	LINC02086	-	-	up	4.78e-07
LUAD	ENSG00000224347	SCEL-AS1	Protective	0.010541	-	-
LUAD	ENSG00000236039	AC017060.1	-	-	up	1.44e-12
LUAD	ENSG00000238042	RP11-815M8.1	-	-	up	1.99e-31
LUAD	ENSG00000261231	RP11-523L20.2	Protective	0.03035	-	-
LUSC	ENSG00000249669	CARMN	-	-	down	0.012419
LUSC	ENSG00000268756	AC104534.2	-	-	up	0.000537
PCPG	ENSG00000259104	PTCSC3	-	-	down	9.31e-17
PCPG	ENSG00000267268	AC007204.2	-	-	down	5.75e-09
PCPG	ENSG00000232002	LINC01880	Risky	0.000464	-	-
PCPG	ENSG00000237989	LINC01679	Protective	0.020408	-	-
PCPG	ENSG00000249335	CTC-340D7.1	Risky	0.01554	-	-
PCPG	ENSG00000256824	RP11-21A7A.2	Protective	0.039468	-	-
SKCM	ENSG00000203386	LINC01317	Risky	0.002482	-	-
SKCM	ENSG00000227392	HPN-AS1	Protective	0.000413	-	-
SKCM	ENSG00000234840	LINC01239	Protective	0.017099	-	-
SKCM	ENSG00000249341	RP11-317M11.1	Risky	0.033261	-	-
SKCM	ENSG00000257826	RP11-116N8.4	Risky	0.039661	-	-
