# Supplementary material for: Pan-cancer characterization of expression and clinical relevance of m6A-related tissue-elevated long non-coding RNAs
Source: Mol Cancer. 2021 Feb 8;20:31. doi: 10.1186/s12943-021-01324-8 (PMC7869475; doi:10.1186/s12943-021-01324-8)
Supplement: Supplementary file 6 — Additional file 6: Table S5. GSEA results for four m6A-modified TE lncRNAs. [file 12943_2021_1324_MOESM6_ESM.xlsx]

## Sheet: F11-AS1
NAME	SIZE	ES	NES	NOM p-val	FDR q-val	FWER p-val	RANK AT MAX	LEADING EDGE
HALLMARK_E2F_TARGETS	197	-0.637178	-3.04986	0	0	0	3621	tags=60%, list=19%, signal=73%
HALLMARK_G2M_CHECKPOINT	193	-0.627518	-3.00059	0	0	0	4228	tags=63%, list=22%, signal=79%
HALLMARK_MYC_TARGETS_V1	196	-0.570736	-2.7179	0	0	0	5308	tags=63%, list=27%, signal=86%
HALLMARK_MYC_TARGETS_V2	58	-0.587499	-2.29867	0	0	0	4178	tags=64%, list=21%, signal=81%
HALLMARK_ALLOGRAFT_REJECTION	195	-0.452892	-2.16434	0	0	0	6274	tags=57%, list=32%, signal=84%
HALLMARK_MITOTIC_SPINDLE	198	-0.436317	-2.06928	0	0	0	3354	tags=39%, list=17%, signal=47%
HALLMARK_EPITHELIAL_MESENCHYMAL_TRANSITION	198	-0.418345	-2.01098	0	0	0	4998	tags=49%, list=26%, signal=65%
HALLMARK_DNA_REPAIR	148	-0.387242	-1.79414	0	0.00087	0.006	3634	tags=35%, list=19%, signal=43%
HALLMARK_INFLAMMATORY_RESPONSE	199	-0.324098	-1.55793	0	0.0119488	0.091	4666	tags=38%, list=24%, signal=49%
HALLMARK_APICAL_JUNCTION	198	-0.318817	-1.52387	0	0.0173899	0.143	5821	tags=45%, list=30%, signal=63%
HALLMARK_PI3K_AKT_MTOR_SIGNALING	104	-0.347923	-1.52048	0.00209644	0.0169527	0.153	3322	tags=30%, list=17%, signal=36%
HALLMARK_MTORC1_SIGNALING	195	-0.314529	-1.5025	0.00622407	0.0177904	0.172	2723	tags=29%, list=14%, signal=33%
HALLMARK_TNFA_SIGNALING_VIA_NFKB	199	-0.286575	-1.3502	0.0127119	0.0665583	0.532	3189	tags=26%, list=16%, signal=31%
HALLMARK_SPERMATOGENESIS	132	-0.297196	-1.34708	0.0264766	0.0638474	0.54	5724	tags=41%, list=29%, signal=58%
HALLMARK_WNT_BETA_CATENIN_SIGNALING	42	-0.36839	-1.34113	0.0621359	0.0626622	0.556	5122	tags=43%, list=26%, signal=58%
HALLMARK_IL2_STAT5_SIGNALING	197	-0.277296	-1.33334	0.014433	0.0634529	0.587	4619	tags=36%, list=24%, signal=47%
HALLMARK_NOTCH_SIGNALING	32	-0.38512	-1.3176	0.107356	0.0684205	0.636	3918	tags=38%, list=20%, signal=47%
HALLMARK_APICAL_SURFACE	43	-0.339616	-1.24348	0.142578	0.12803	0.869	4752	tags=44%, list=24%, signal=58%
HALLMARK_UV_RESPONSE_UP	156	-0.251945	-1.16553	0.170213	0.221357	0.979	3475	tags=30%, list=18%, signal=36%
HALLMARK_HYPOXIA	194	-0.242701	-1.16468	0.124744	0.211933	0.98	4856	tags=39%, list=25%, signal=52%
HALLMARK_IL6_JAK_STAT3_SIGNALING	87	-0.277956	-1.15796	0.196319	0.212966	0.981	5479	tags=40%, list=28%, signal=56%
HALLMARK_TGF_BETA_SIGNALING	54	-0.297683	-1.15356	0.207921	0.210098	0.987	4112	tags=33%, list=21%, signal=42%
HALLMARK_APOPTOSIS	160	-0.24323	-1.14504	0.158215	0.21411	0.989	3350	tags=25%, list=17%, signal=30%
HALLMARK_P53_PATHWAY	195	-0.24226	-1.14433	0.156627	0.206215	0.989	3041	tags=26%, list=16%, signal=30%
HALLMARK_MYOGENESIS	198	-0.235505	-1.12437	0.169892	0.229009	0.99	3446	tags=24%, list=18%, signal=29%
HALLMARK_UNFOLDED_PROTEIN_RESPONSE	108	-0.25464	-1.11049	0.231579	0.241756	0.996	5356	tags=42%, list=28%, signal=57%
HALLMARK_HEDGEHOG_SIGNALING	36	-0.310381	-1.09029	0.307839	0.267863	0.999	6187	tags=61%, list=32%, signal=89%
HALLMARK_ANGIOGENESIS	36	-0.28227	-0.981516	0.490637	0.496011	1	3898	tags=42%, list=20%, signal=52%
HALLMARK_BILE_ACID_METABOLISM	112	0.794017	3.49142	0	0	0	1907	tags=66%, list=10%, signal=73%
HALLMARK_XENOBIOTIC_METABOLISM	197	0.687708	3.23058	0	0	0	3062	tags=63%, list=16%, signal=74%
HALLMARK_FATTY_ACID_METABOLISM	156	0.628796	2.83545	0	0	0	2899	tags=58%, list=15%, signal=67%
HALLMARK_COAGULATION	138	0.604947	2.70496	0	0	0	1357	tags=37%, list=7%, signal=39%
HALLMARK_ADIPOGENESIS	195	0.567796	2.63702	0	0	0	3049	tags=47%, list=16%, signal=55%
HALLMARK_PEROXISOME	104	0.577793	2.44782	0	0	0	2927	tags=52%, list=15%, signal=61%
HALLMARK_OXIDATIVE_PHOSPHORYLATION	185	0.492732	2.27011	0	0	0	4068	tags=43%, list=21%, signal=54%
HALLMARK_HEME_METABOLISM	191	0.39984	1.84937	0	0.000352	0.003	2800	tags=30%, list=14%, signal=35%
HALLMARK_CHOLESTEROL_HOMEOSTASIS	73	0.452574	1.81886	0	0.000583	0.006	4415	tags=56%, list=23%, signal=72%
HALLMARK_ANDROGEN_RESPONSE	98	0.390773	1.65707	0.00579151	0.00416854	0.048	2854	tags=31%, list=15%, signal=36%
HALLMARK_ESTROGEN_RESPONSE_EARLY	196	0.317339	1.49576	0.00193424	0.0165481	0.189	3172	tags=30%, list=16%, signal=35%
HALLMARK_ESTROGEN_RESPONSE_LATE	197	0.30742	1.44328	0.00194553	0.0273583	0.321	3172	tags=28%, list=16%, signal=33%
HALLMARK_PANCREAS_BETA_CELLS	40	0.394816	1.41	0.0634249	0.0334906	0.416	1109	tags=18%, list=6%, signal=19%
HALLMARK_COMPLEMENT	200	0.286215	1.34221	0.0198915	0.0599515	0.637	2322	tags=20%, list=12%, signal=22%
HALLMARK_KRAS_SIGNALING_DN	196	0.279501	1.29876	0.0344828	0.0814869	0.767	2219	tags=15%, list=11%, signal=17%
HALLMARK_GLYCOLYSIS	198	0.266414	1.24881	0.0567108	0.114365	0.876	2285	tags=21%, list=12%, signal=23%
HALLMARK_UV_RESPONSE_DN	141	0.251752	1.13942	0.183432	0.245328	0.991	4407	tags=36%, list=23%, signal=46%
HALLMARK_PROTEIN_SECRETION	95	0.269352	1.12966	0.218504	0.248035	0.995	3197	tags=31%, list=16%, signal=36%
HALLMARK_KRAS_SIGNALING_UP	198	0.242089	1.11732	0.186813	0.255543	0.999	1819	tags=15%, list=9%, signal=17%
HALLMARK_INTERFERON_ALPHA_RESPONSE	95	0.256709	1.07989	0.304264	0.30933	0.999	5358	tags=40%, list=28%, signal=55%
HALLMARK_REACTIVE_OXYGEN_SPECIES_PATHWAY	49	0.245998	0.926262	0.585417	0.669297	1	3730	tags=31%, list=19%, signal=38%
HALLMARK_INTERFERON_GAMMA_RESPONSE	198	0.177366	0.831338	0.90824	0.857618	1	4060	tags=24%, list=21%, signal=30%

## Sheet: LINC010108
NAME	SIZE	ES	NES	NOM p-val	FDR q-val	FWER p-val	RANK AT MAX	LEADING EDGE
HALLMARK_MYC_TARGETS_V1	196	-0.596782	-2.95093	0	0	0	3300	tags=52%, list=17%, signal=62%
HALLMARK_G2M_CHECKPOINT	193	-0.573075	-2.80045	0	0	0	4128	tags=58%, list=21%, signal=73%
HALLMARK_E2F_TARGETS	197	-0.525624	-2.58745	0	0	0	4857	tags=57%, list=25%, signal=75%
HALLMARK_MYC_TARGETS_V2	58	-0.559633	-2.20764	0	0	0	4387	tags=66%, list=23%, signal=84%
HALLMARK_MITOTIC_SPINDLE	198	-0.404694	-1.98525	0	0.000158	0.001	4162	tags=42%, list=21%, signal=53%
HALLMARK_DNA_REPAIR	148	-0.349213	-1.63487	0	0.00618891	0.044	4748	tags=41%, list=24%, signal=53%
HALLMARK_ALLOGRAFT_REJECTION	195	-0.327822	-1.60337	0	0.00795859	0.067	6486	tags=46%, list=33%, signal=68%
HALLMARK_WNT_BETA_CATENIN_SIGNALING	42	-0.412206	-1.51615	0.0196507	0.0167175	0.15	4376	tags=40%, list=22%, signal=52%
HALLMARK_UNFOLDED_PROTEIN_RESPONSE	108	-0.324536	-1.45865	0.0143737	0.023843	0.227	4213	tags=35%, list=22%, signal=45%
HALLMARK_NOTCH_SIGNALING	32	-0.350244	-1.25515	0.153226	0.137746	0.81	3988	tags=31%, list=20%, signal=39%
HALLMARK_UV_RESPONSE_UP	156	-0.244889	-1.16177	0.134571	0.26184	0.974	4098	tags=31%, list=21%, signal=39%
HALLMARK_TGF_BETA_SIGNALING	54	-0.290486	-1.13521	0.252174	0.295172	0.994	3960	tags=28%, list=20%, signal=35%
HALLMARK_MTORC1_SIGNALING	195	-0.230741	-1.11947	0.184685	0.303327	0.994	3961	tags=32%, list=20%, signal=40%
HALLMARK_IL2_STAT5_SIGNALING	197	-0.225985	-1.10493	0.200508	0.313563	0.997	4463	tags=32%, list=23%, signal=41%
HALLMARK_PI3K_AKT_MTOR_SIGNALING	104	-0.231437	-1.02838	0.385567	0.485661	1	5198	tags=33%, list=27%, signal=44%
HALLMARK_APICAL_JUNCTION	198	-0.200439	-0.975949	0.532584	0.610632	1	4074	tags=23%, list=21%, signal=29%
HALLMARK_SPERMATOGENESIS	132	-0.205477	-0.959216	0.575221	0.625501	1	3162	tags=20%, list=16%, signal=23%
HALLMARK_APICAL_SURFACE	43	-0.221481	-0.821787	0.80123	0.932457	1	6811	tags=44%, list=35%, signal=68%
HALLMARK_HEDGEHOG_SIGNALING	36	-0.195329	-0.700338	0.924152	0.983099	1	5794	tags=36%, list=30%, signal=51%
HALLMARK_XENOBIOTIC_METABOLISM	197	0.706117	3.3467	0	0	0	2738	tags=60%, list=14%, signal=69%
HALLMARK_BILE_ACID_METABOLISM	112	0.753282	3.29662	0	0	0	2329	tags=64%, list=12%, signal=73%
HALLMARK_FATTY_ACID_METABOLISM	156	0.605571	2.77685	0	0	0	3329	tags=56%, list=17%, signal=67%
HALLMARK_ADIPOGENESIS	195	0.578578	2.74742	0	0	0	3282	tags=47%, list=17%, signal=56%
HALLMARK_COAGULATION	138	0.592402	2.67694	0	0	0	3189	tags=48%, list=16%, signal=57%
HALLMARK_PEROXISOME	104	0.555034	2.39507	0	0	0	2231	tags=41%, list=11%, signal=46%
HALLMARK_HEME_METABOLISM	191	0.399009	1.88859	0	0	0	2729	tags=29%, list=14%, signal=34%
HALLMARK_INTERFERON_ALPHA_RESPONSE	95	0.441348	1.88325	0	0	0	5041	tags=46%, list=26%, signal=62%
HALLMARK_ANDROGEN_RESPONSE	98	0.436952	1.87795	0	0	0	2093	tags=29%, list=11%, signal=32%
HALLMARK_OXIDATIVE_PHOSPHORYLATION	185	0.39471	1.84546	0	0.000111	0.001	4084	tags=35%, list=21%, signal=43%
HALLMARK_CHOLESTEROL_HOMEOSTASIS	73	0.439195	1.77031	0.00380952	0.000771	0.008	5440	tags=64%, list=28%, signal=89%
HALLMARK_UV_RESPONSE_DN	141	0.378705	1.73935	0.0017762	0.00214162	0.023	4250	tags=41%, list=22%, signal=52%
HALLMARK_COMPLEMENT	200	0.342852	1.63456	0	0.00476388	0.055	3327	tags=30%, list=17%, signal=36%
HALLMARK_ESTROGEN_RESPONSE_EARLY	196	0.323931	1.55091	0.00341297	0.0108117	0.131	3628	tags=29%, list=19%, signal=35%
HALLMARK_INTERFERON_GAMMA_RESPONSE	198	0.321996	1.54882	0	0.0101736	0.132	4045	tags=31%, list=21%, signal=38%
HALLMARK_PANCREAS_BETA_CELLS	40	0.411002	1.50499	0.0281955	0.0138484	0.185	3786	tags=35%, list=19%, signal=43%
HALLMARK_ESTROGEN_RESPONSE_LATE	197	0.298286	1.43267	0.00178253	0.0279065	0.358	1856	tags=17%, list=10%, signal=19%
HALLMARK_REACTIVE_OXYGEN_SPECIES_PATHWAY	49	0.360651	1.36403	0.0785441	0.0528194	0.573	3510	tags=35%, list=18%, signal=42%
HALLMARK_KRAS_SIGNALING_UP	198	0.277332	1.32377	0.0326679	0.0716444	0.722	3075	tags=25%, list=16%, signal=30%
HALLMARK_GLYCOLYSIS	198	0.271788	1.28128	0.040747	0.0989335	0.843	3337	tags=26%, list=17%, signal=31%
HALLMARK_KRAS_SIGNALING_DN	196	0.248026	1.17979	0.132246	0.214042	0.988	3604	tags=22%, list=19%, signal=27%
HALLMARK_PROTEIN_SECRETION	95	0.270607	1.16496	0.176252	0.227338	0.995	3609	tags=27%, list=19%, signal=33%
HALLMARK_APOPTOSIS	160	0.242608	1.12768	0.186356	0.28186	0.998	3521	tags=23%, list=18%, signal=28%
HALLMARK_EPITHELIAL_MESENCHYMAL_TRANSITION	198	0.225477	1.08301	0.236207	0.363391	1	4743	tags=29%, list=24%, signal=38%
HALLMARK_HYPOXIA	194	0.220593	1.052	0.321117	0.422941	1	3796	tags=25%, list=19%, signal=31%
HALLMARK_P53_PATHWAY	195	0.221731	1.04274	0.351399	0.428547	1	3324	tags=22%, list=17%, signal=26%
HALLMARK_MYOGENESIS	198	0.214549	1.01967	0.4	0.470037	1	4802	tags=32%, list=25%, signal=42%
HALLMARK_TNFA_SIGNALING_VIA_NFKB	199	0.203306	0.961058	0.56036	0.603822	1	2939	tags=19%, list=15%, signal=22%
HALLMARK_INFLAMMATORY_RESPONSE	199	0.181411	0.866849	0.801709	0.830085	1	3144	tags=18%, list=16%, signal=21%
HALLMARK_ANGIOGENESIS	36	0.223977	0.794968	0.811395	0.939267	1	3041	tags=19%, list=16%, signal=23%
HALLMARK_IL6_JAK_STAT3_SIGNALING	87	0.168646	0.715731	0.966229	0.97729	1	4161	tags=22%, list=21%, signal=28%

## Sheet: MIR325HG-LGG
NAME	SIZE	ES	NES	NOM p-val	FDR q-val	FWER p-val	RANK AT MAX	LEADING EDGE
HALLMARK_EPITHELIAL_MESENCHYMAL_TRANSITION	198	-0.511553	-2.57031	0	0	0	3951	tags=48%, list=20%, signal=60%
HALLMARK_INTERFERON_GAMMA_RESPONSE	198	-0.493816	-2.48461	0	0	0	4088	tags=49%, list=21%, signal=61%
HALLMARK_OXIDATIVE_PHOSPHORYLATION	185	-0.490524	-2.46372	0	0	0	2693	tags=41%, list=14%, signal=47%
HALLMARK_REACTIVE_OXYGEN_SPECIES_PATHWAY	49	-0.583351	-2.36159	0	0	0	2412	tags=49%, list=12%, signal=56%
HALLMARK_INTERFERON_ALPHA_RESPONSE	95	-0.517366	-2.32488	0	0	0	3828	tags=52%, list=20%, signal=64%
HALLMARK_ALLOGRAFT_REJECTION	195	-0.407487	-2.05148	0	0	0	6176	tags=56%, list=32%, signal=82%
HALLMARK_DNA_REPAIR	148	-0.407131	-1.97601	0	0.000688	0.002	3953	tags=41%, list=20%, signal=50%
HALLMARK_GLYCOLYSIS	198	-0.384761	-1.93741	0	0.000602	0.002	3514	tags=37%, list=18%, signal=45%
HALLMARK_UV_RESPONSE_UP	156	-0.366689	-1.80967	0	0.00205702	0.007	4044	tags=38%, list=21%, signal=47%
HALLMARK_HYPOXIA	194	-0.355076	-1.78775	0	0.00215965	0.008	5294	tags=48%, list=27%, signal=66%
HALLMARK_IL2_STAT5_SIGNALING	197	-0.353039	-1.78352	0	0.00196332	0.008	4749	tags=43%, list=24%, signal=56%
HALLMARK_P53_PATHWAY	195	-0.355077	-1.77479	0	0.00179971	0.008	5201	tags=47%, list=27%, signal=64%
HALLMARK_TNFA_SIGNALING_VIA_NFKB	199	-0.353879	-1.77088	0	0.00166127	0.008	5635	tags=48%, list=29%, signal=67%
HALLMARK_COAGULATION	138	-0.368759	-1.76653	0	0.00167475	0.009	5134	tags=43%, list=26%, signal=58%
HALLMARK_APOPTOSIS	160	-0.358978	-1.74304	0	0.00183153	0.011	4818	tags=46%, list=25%, signal=60%
HALLMARK_ANGIOGENESIS	36	-0.46079	-1.70564	0.00757576	0.00208963	0.014	4500	tags=50%, list=23%, signal=65%
HALLMARK_ADIPOGENESIS	195	-0.332067	-1.65715	0	0.00319057	0.021	3112	tags=30%, list=16%, signal=35%
HALLMARK_MYC_TARGETS_V1	196	-0.326159	-1.62841	0	0.00397403	0.028	4191	tags=35%, list=21%, signal=44%
HALLMARK_IL6_JAK_STAT3_SIGNALING	87	-0.367608	-1.6241	0	0.00393453	0.03	4887	tags=41%, list=25%, signal=55%
HALLMARK_PI3K_AKT_MTOR_SIGNALING	104	-0.334831	-1.52583	0.00606061	0.0107318	0.09	4094	tags=38%, list=21%, signal=48%
HALLMARK_MTORC1_SIGNALING	195	-0.300861	-1.5129	0	0.0112809	0.099	5289	tags=43%, list=27%, signal=58%
HALLMARK_E2F_TARGETS	197	-0.292323	-1.47374	0	0.015489	0.142	5446	tags=46%, list=28%, signal=63%
HALLMARK_COMPLEMENT	200	-0.289095	-1.44535	0	0.0187533	0.176	4753	tags=38%, list=24%, signal=50%
HALLMARK_MYC_TARGETS_V2	58	-0.349762	-1.44514	0.0284974	0.0179719	0.176	5004	tags=40%, list=26%, signal=53%
HALLMARK_FATTY_ACID_METABOLISM	156	-0.279907	-1.36194	0.00898204	0.0364069	0.332	4307	tags=29%, list=22%, signal=37%
HALLMARK_MYOGENESIS	198	-0.26958	-1.34717	0.00914634	0.0400428	0.365	3257	tags=28%, list=17%, signal=34%
HALLMARK_INFLAMMATORY_RESPONSE	199	-0.263587	-1.33583	0.0147601	0.0423394	0.396	6173	tags=47%, list=32%, signal=68%
HALLMARK_PEROXISOME	104	-0.289056	-1.31078	0.0298913	0.0515246	0.475	4272	tags=36%, list=22%, signal=45%
HALLMARK_APICAL_JUNCTION	198	-0.258278	-1.30268	0.0237288	0.0530154	0.499	4759	tags=37%, list=24%, signal=49%
HALLMARK_UNFOLDED_PROTEIN_RESPONSE	108	-0.275537	-1.26297	0.0838323	0.0752327	0.636	5083	tags=41%, list=26%, signal=55%
HALLMARK_ESTROGEN_RESPONSE_LATE	197	-0.252413	-1.25238	0.0372671	0.0806998	0.661	5616	tags=41%, list=29%, signal=57%
HALLMARK_XENOBIOTIC_METABOLISM	197	-0.242057	-1.2136	0.0510204	0.10912	0.771	4329	tags=30%, list=22%, signal=38%
HALLMARK_CHOLESTEROL_HOMEOSTASIS	73	-0.26214	-1.11603	0.235294	0.22999	0.969	3630	tags=30%, list=19%, signal=37%
HALLMARK_APICAL_SURFACE	43	-0.284484	-1.10988	0.270471	0.233409	0.976	5055	tags=42%, list=26%, signal=56%
HALLMARK_KRAS_SIGNALING_UP	198	-0.195898	-0.993835	0.465753	0.491458	1	4633	tags=32%, list=24%, signal=42%
HALLMARK_NOTCH_SIGNALING	32	-0.243247	-0.864803	0.664975	0.844416	1	3177	tags=31%, list=16%, signal=37%
HALLMARK_BILE_ACID_METABOLISM	112	-0.168639	-0.774696	0.966867	0.949591	1	4272	tags=26%, list=22%, signal=33%
HALLMARK_HEDGEHOG_SIGNALING	36	0.460915	1.60685	0.013913	0.0318203	0.077	2734	tags=39%, list=14%, signal=45%
HALLMARK_MITOTIC_SPINDLE	198	0.342831	1.59008	0	0.0195169	0.096	4690	tags=34%, list=24%, signal=45%
HALLMARK_PROTEIN_SECRETION	95	0.308453	1.29876	0.0707547	0.244764	0.853	2739	tags=26%, list=14%, signal=30%
HALLMARK_UV_RESPONSE_DN	141	0.291933	1.28877	0.0530191	0.200301	0.875	3499	tags=28%, list=18%, signal=34%
HALLMARK_PANCREAS_BETA_CELLS	40	0.356632	1.25598	0.145299	0.211368	0.938	2648	tags=25%, list=14%, signal=29%
HALLMARK_HEME_METABOLISM	191	0.273259	1.24657	0.0622407	0.190119	0.952	3639	tags=26%, list=19%, signal=32%
HALLMARK_WNT_BETA_CATENIN_SIGNALING	42	0.321183	1.15121	0.225649	0.339069	0.998	2538	tags=26%, list=13%, signal=30%
HALLMARK_ANDROGEN_RESPONSE	98	0.254093	1.06935	0.325359	0.508448	1	2376	tags=20%, list=12%, signal=23%
HALLMARK_SPERMATOGENESIS	132	0.236113	1.03818	0.368259	0.53891	1	5733	tags=30%, list=29%, signal=43%
HALLMARK_TGF_BETA_SIGNALING	54	0.267742	1.02814	0.395238	0.51142	1	3809	tags=33%, list=19%, signal=41%
HALLMARK_ESTROGEN_RESPONSE_EARLY	196	0.217515	1.00715	0.449927	0.520503	1	5647	tags=33%, list=29%, signal=46%
HALLMARK_G2M_CHECKPOINT	193	0.191522	0.880096	0.778736	0.802246	1	3760	tags=21%, list=19%, signal=26%
HALLMARK_KRAS_SIGNALING_DN	196	0.18748	0.859302	0.844228	0.785527	1	4839	tags=26%, list=25%, signal=34%

## Sheet: MIR325HG-GBM
NAME	SIZE	ES	NES	NOM p-val	FDR q-val	FWER p-val	RANK AT MAX	LEADING EDGE
HALLMARK_EPITHELIAL_MESENCHYMAL_TRANSITION	198	-0.687323	-3.59933	0	0	0	3319	tags=67%, list=17%, signal=80%
HALLMARK_INTERFERON_GAMMA_RESPONSE	198	-0.642416	-3.30837	0	0	0	4278	tags=67%, list=22%, signal=85%
HALLMARK_TNFA_SIGNALING_VIA_NFKB	199	-0.618669	-3.19201	0	0	0	3706	tags=59%, list=19%, signal=72%
HALLMARK_INTERFERON_ALPHA_RESPONSE	95	-0.64118	-2.9142	0	0	0	4019	tags=64%, list=21%, signal=81%
HALLMARK_INFLAMMATORY_RESPONSE	199	-0.559961	-2.86228	0	0	0	3442	tags=50%, list=18%, signal=60%
HALLMARK_IL6_JAK_STAT3_SIGNALING	87	-0.615319	-2.8025	0	0	0	3118	tags=56%, list=16%, signal=67%
HALLMARK_ALLOGRAFT_REJECTION	195	-0.52222	-2.72286	0	0	0	4695	tags=59%, list=24%, signal=77%
HALLMARK_HYPOXIA	194	-0.524156	-2.68848	0	0	0	4272	tags=54%, list=22%, signal=68%
HALLMARK_IL2_STAT5_SIGNALING	197	-0.496697	-2.5653	0	0	0	3184	tags=43%, list=16%, signal=50%
HALLMARK_COMPLEMENT	200	-0.437291	-2.28807	0	0	0	3766	tags=46%, list=19%, signal=56%
HALLMARK_APOPTOSIS	160	-0.455392	-2.26811	0	0	0	3701	tags=48%, list=19%, signal=58%
HALLMARK_ANGIOGENESIS	36	-0.583292	-2.21418	0	0	0	2686	tags=42%, list=14%, signal=48%
HALLMARK_GLYCOLYSIS	198	-0.425523	-2.19985	0	0	0	2930	tags=34%, list=15%, signal=40%
HALLMARK_COAGULATION	138	-0.437424	-2.1579	0	0	0	4067	tags=45%, list=21%, signal=56%
HALLMARK_UV_RESPONSE_DN	141	-0.434989	-2.12885	0	0	0	3616	tags=40%, list=19%, signal=49%
HALLMARK_APICAL_JUNCTION	198	-0.399773	-2.06463	0	0	0	4747	tags=49%, list=24%, signal=64%
HALLMARK_TGF_BETA_SIGNALING	54	-0.480704	-1.99696	0	0	0	2792	tags=39%, list=14%, signal=45%
HALLMARK_ESTROGEN_RESPONSE_EARLY	196	-0.380389	-1.96298	0	0.000141	0.001	2972	tags=33%, list=15%, signal=38%
HALLMARK_ANDROGEN_RESPONSE	98	-0.425839	-1.95849	0	0.000133	0.001	3213	tags=33%, list=16%, signal=39%
HALLMARK_UNFOLDED_PROTEIN_RESPONSE	108	-0.384804	-1.80714	0	0.000826	0.006	3922	tags=34%, list=20%, signal=43%
HALLMARK_P53_PATHWAY	195	-0.343834	-1.76087	0	0.000973	0.008	4530	tags=40%, list=23%, signal=52%
HALLMARK_KRAS_SIGNALING_UP	198	-0.342041	-1.74257	0	0.00102	0.009	3414	tags=38%, list=18%, signal=46%
HALLMARK_APICAL_SURFACE	43	-0.427594	-1.67287	0.00767263	0.00308661	0.027	2435	tags=33%, list=12%, signal=37%
HALLMARK_PROTEIN_SECRETION	95	-0.352712	-1.61957	0	0.00478544	0.044	4903	tags=42%, list=25%, signal=56%
HALLMARK_MTORC1_SIGNALING	195	-0.317414	-1.61499	0	0.00489039	0.047	3810	tags=33%, list=20%, signal=41%
HALLMARK_XENOBIOTIC_METABOLISM	197	-0.308676	-1.58061	0	0.00546344	0.054	3513	tags=30%, list=18%, signal=36%
HALLMARK_PI3K_AKT_MTOR_SIGNALING	104	-0.314194	-1.48813	0.00323625	0.0118241	0.117	4131	tags=36%, list=21%, signal=45%
HALLMARK_MYOGENESIS	198	-0.2834	-1.44564	0.00346021	0.018205	0.187	1998	tags=19%, list=10%, signal=21%
HALLMARK_REACTIVE_OXYGEN_SPECIES_PATHWAY	49	-0.336281	-1.37522	0.0374332	0.0338009	0.322	3693	tags=31%, list=19%, signal=38%
HALLMARK_ESTROGEN_RESPONSE_LATE	197	-0.263736	-1.36653	0	0.0355082	0.343	4477	tags=38%, list=23%, signal=49%
HALLMARK_ADIPOGENESIS	195	-0.260935	-1.33514	0.019084	0.0449976	0.425	3915	tags=27%, list=20%, signal=34%
HALLMARK_NOTCH_SIGNALING	32	-0.343209	-1.25233	0.171429	0.0840312	0.652	2682	tags=28%, list=14%, signal=33%
HALLMARK_UV_RESPONSE_UP	156	-0.220274	-1.10341	0.17931	0.261432	0.978	3319	tags=22%, list=17%, signal=27%
HALLMARK_CHOLESTEROL_HOMEOSTASIS	73	-0.238877	-1.04975	0.325513	0.36553	0.996	1870	tags=18%, list=10%, signal=20%
HALLMARK_HEME_METABOLISM	191	-0.195931	-1.01382	0.432624	0.451242	1	3762	tags=23%, list=19%, signal=28%
HALLMARK_BILE_ACID_METABOLISM	112	-0.201895	-0.969145	0.536913	0.569992	1	3700	tags=26%, list=19%, signal=32%
HALLMARK_PEROXISOME	104	-0.204229	-0.955452	0.574468	0.591831	1	3062	tags=20%, list=16%, signal=24%
HALLMARK_FATTY_ACID_METABOLISM	156	-0.150116	-0.761297	0.981752	0.953313	1	4391	tags=24%, list=23%, signal=30%
HALLMARK_E2F_TARGETS	197	0.527989	2.46205	0	0	0	6390	tags=61%, list=33%, signal=90%
HALLMARK_G2M_CHECKPOINT	193	0.475839	2.19873	0	0	0	4511	tags=49%, list=23%, signal=63%
HALLMARK_PANCREAS_BETA_CELLS	40	0.518055	1.84788	0	0.000575	0.005	2870	tags=40%, list=15%, signal=47%
HALLMARK_MYC_TARGETS_V1	196	0.365096	1.69711	0	0.00215606	0.025	6278	tags=46%, list=32%, signal=67%
HALLMARK_SPERMATOGENESIS	132	0.351352	1.54247	0.00429799	0.012133	0.169	6704	tags=44%, list=34%, signal=67%
HALLMARK_DNA_REPAIR	149	0.26235	1.17003	0.158114	0.332388	1	6542	tags=45%, list=34%, signal=67%
HALLMARK_MYC_TARGETS_V2	58	0.300469	1.1671	0.221713	0.291654	1	3526	tags=26%, list=18%, signal=31%
HALLMARK_KRAS_SIGNALING_DN	196	0.246103	1.14058	0.180441	0.306692	1	2366	tags=17%, list=12%, signal=19%
HALLMARK_HEDGEHOG_SIGNALING	36	0.304258	1.06673	0.337793	0.428889	1	1882	tags=22%, list=10%, signal=25%
HALLMARK_MITOTIC_SPINDLE	198	0.221699	1.0517	0.332414	0.419596	1	4482	tags=30%, list=23%, signal=39%
HALLMARK_OXIDATIVE_PHOSPHORYLATION	185	0.191867	0.888324	0.751397	0.780752	1	6521	tags=35%, list=33%, signal=52%
HALLMARK_WNT_BETA_CATENIN_SIGNALING	42	0.230306	0.81637	0.752013	0.862654	1	3060	tags=24%, list=16%, signal=28%
